# Supplementary material for: Crystal structure of (E)-4-{1-[2-(car­bamo­thio­yl)hydrazin-1-yl­idene]ethyl}phenyl 4-methyl­benzoate
Source: Acta Crystallogr E Crystallogr Commun. 2015 Jan 1;71(Pt 1):o43–4. doi: 10.1107/S2056989014026942 (PMC4331904; doi:10.1107/S2056989014026942)
Supplement: Supplementary file 1 [file e-71-00o43-sup1.cif]

##############################################################################
#                                                                            #
# This CIF contains the data in a paper accepted for publication in          #
# Acta Crystallographica Section E. It conforms to the requirements of       #
# Notes for Authors for Acta Crystallographica Section E, and has been       #
# peer reviewed under the auspices of the IUCr Commission on Journals.       #
#                                                                            #
# Full details of the Crystallographic Information File format               #
# are given in the paper "The Crystallographic Information File (CIF):       #
# a New Standard Archive File for Crystallography" by S. R. Hall, F. H.      #
# Allen and I. D. Brown [Acta Cryst. (1991), A47, 655-685].                  #
#                                                                            #
# The current version of the core CIF dictionary is obtainable from          #
# ftp://ftp.iucr.org/pub/cif_core.dic.                                       #
#                                                                            #
# Software is freely available for graphical display of the structure(s)     #
# in this CIF. For information consult the CIF software page                 #
# http://www.iucr.org/resources/cif/software.                                #
#                                                                            #
# This file may be used for bona fide research purposes within the           #
# scientific community so long as proper attribution is given to the journal # 
# article from which it was obtained.                                        #
#                                                                            #
##############################################################################
data_global
_audit_creation_method     SHELXL-97
_journal_date_recd_electronic     2014-12-05
_journal_date_accepted     2014-12-08
_journal_name_full     'Acta Crystallographica, Section E'
_journal_year     2015
_journal_volume     71
_journal_issue      1
_journal_page_first     o43
_journal_page_last     o44
_journal_paper_category     HO
_journal_paper_doi     10.1107/S2056989014026942
_journal_coeditor_code     HB7334
_publ_contact_author_name     'Devadasan Velmurugan'
_publ_contact_author_address
;
CAS in Crystallography and Biophysics
University of madras
Maraimalai campus(guindy campus)
Chennai 600 025
India
;
_publ_contact_author_email     shirai2011@gmail.com
_publ_contact_author_fax     '044 091 2499 3057'
_publ_contact_author_phone     '044 091 24484170'
_publ_section_title
;
Crystal structure of
(<i>E</i>)-4-{1-[2-(carbamothioyl)hydrazin-1-ylidene]ethyl}phenyl
4-methylbenzoate
;
loop_
    _publ_author_name
    _publ_author_address
    'Karthik Ananth Mani'
;
     Department of Chemistry
     Asthagiri Herbal Research Foundation
     Perungudi Industrial Estate
     Perungudi
     Chennai 600 096
     India
;
    'Vijayan Viswanathan'
;
    Centre of Advanced Study in Crystallography and Biophysics
    University of Madras
    Guindy Campus
    Chennai 600 025
    India
;
    'S. Narasimhan'
;
     Department of Chemistry
     Asthagiri Herbal Research Foundation
     Perungudi Industrial Estate
     Perungudi
     Chennai 600 096
     India
;
    'Devadasan Velmurugan'
;
    Centre of Advanced Study in Crystallography and Biophysics
    University of Madras
    Guindy Campus
    Chennai 600 025
    India
;
data_I
_database_code_depnum_ccdc_archive 'CCDC 1038319'
_audit_creation_method     SHELXL-97
_chemical_name_systematic
;
(<i>E</i>)-4-{1-[2-(Carbamothioyl)hydrazin-1-ylidene]ethyl}phenyl
4-methylbenzoate
;
_chemical_name_common     ?
_chemical_formula_moiety     'C17 H17 N3 O2 S'
_chemical_formula_sum     'C17 H17 N3 O2 S'
_chemical_formula_iupac     'C17 H17 N3 O2 S'
_chemical_formula_weight     327.40
_chemical_melting_point     ?
_symmetry_cell_setting     triclinic
_symmetry_space_group_name_H-M     'P -1'
_symmetry_space_group_name_HALL     '-P 1'
loop_
    _symmetry_equiv_pos_as_xyz
    'x, y, z'
    '-x, -y, -z'
_cell_length_a     8.068(5)
_cell_length_b     14.037(5)
_cell_length_c     15.221(5)
_cell_angle_alpha     99.801(5)
_cell_angle_beta     96.040(5)
_cell_angle_gamma     98.533(5)
_cell_volume     1664.7(13)
_cell_formula_units_Z     4
_cell_measurement_reflns_used     6809
_cell_measurement_theta_min     1.37
_cell_measurement_theta_max     26.44
_cell_measurement_temperature     293(2)
_exptl_crystal_description     block
_exptl_crystal_colour     colourless
_exptl_crystal_size_max     0.20
_exptl_crystal_size_mid     0.15
_exptl_crystal_size_min     0.10
_exptl_crystal_density_diffrn     1.306
_exptl_crystal_density_meas     ?
_exptl_crystal_density_method     'not measured'
_exptl_crystal_F_000     688
_exptl_absorpt_coefficient_mu     0.207
_exptl_absorpt_correction_type     multi-scan
_exptl_absorpt_process_details
;
(<i>SADABS</i>; Bruker, 2008)
;
_exptl_absorpt_correction_T_min     0.9598
_exptl_absorpt_correction_T_max     0.9796
_exptl_special_details
;
;
_diffrn_ambient_temperature     293(2)
_diffrn_radiation_type     MoK\a
_diffrn_radiation_wavelength     0.71073
_diffrn_radiation_source     'fine-focus sealed tube'
_diffrn_radiation_monochromator     graphite
_diffrn_measurement_device_type     'Bruker SMART APEXII CCD'
_diffrn_measurement_method     '\w and \f scans'
_diffrn_detector_area_resol_mean     ?
_diffrn_reflns_number     25169
_diffrn_reflns_av_R_equivalents     0.0296
_diffrn_reflns_av_sigmaI/netI     0.0242
_diffrn_reflns_theta_min     1.37
_diffrn_reflns_theta_max     26.44
_diffrn_reflns_theta_full     26.44
_diffrn_measured_fraction_theta_max     0.995
_diffrn_measured_fraction_theta_full     0.995
_diffrn_reflns_limit_h_min     -10
_diffrn_reflns_limit_h_max     10
_diffrn_reflns_limit_k_min     -17
_diffrn_reflns_limit_k_max     17
_diffrn_reflns_limit_l_min     -19
_diffrn_reflns_limit_l_max     19
_diffrn_standards_number     ?
_diffrn_standards_interval_count     ?
_diffrn_standards_interval_time     ?
_diffrn_standards_decay_%     ?
_refine_special_details
;
 Refinement of F^2^ against ALL reflections.  The weighted R-factor wR and
 goodness of fit S are based on F^2^, conventional R-factors R are based
 on F, with F set to zero for negative F^2^. The threshold expression of
 F^2^ > 2sigma(F^2^) is used only for calculating R-factors(gt) etc. and is
 not relevant to the choice of reflections for refinement.  R-factors based
 on F^2^ are statistically about twice as large as those based on F, and R-
 factors based on ALL data will be even larger.
;
_reflns_number_total     6809
_reflns_number_gt     5402
_reflns_threshold_expression     I>2\s(I)
_refine_ls_structure_factor_coef     Fsqd
_refine_ls_matrix_type     full
_refine_ls_R_factor_all     0.0527
_refine_ls_R_factor_gt     0.0404
_refine_ls_wR_factor_gt     0.1073
_refine_ls_wR_factor_ref     0.1176
_refine_ls_goodness_of_fit_ref     0.989
_refine_ls_restrained_S_all     0.989
_refine_ls_number_reflns     6809
_refine_ls_number_parameters     424
_refine_ls_number_restraints     0
_refine_ls_hydrogen_treatment     mixed
_refine_ls_weighting_scheme     calc
_refine_ls_weighting_details
         'calc w=1/[\s^2^(Fo^2^)+(0.0550P)^2^+0.6388P] where P=(Fo^2^+2Fc^2^)/3'
_atom_sites_solution_hydrogens     geom
_atom_sites_solution_primary     direct
_atom_sites_solution_secondary     difmap
_refine_ls_shift/su_max     0.002
_refine_ls_shift/su_mean     0.000
_refine_diff_density_max     0.437
_refine_diff_density_min     -0.428
_refine_ls_extinction_method
;
SHELXL97 (Sheldrick, 2008)
;
_refine_ls_extinction_coef     0.0180(14)
_refine_ls_extinction_expression
                                  'Fc^*^=kFc[1+0.001xFc^2^\l^3^/sin(2\q)]^-1/4^'
loop_
    _atom_type_symbol
    _atom_type_description
    _atom_type_scat_dispersion_real
    _atom_type_scat_dispersion_imag
    _atom_type_scat_source
    'C' 'C' 0.0033 0.0016
                         'International Tables Vol C Tables 4.2.6.8 and 6.1.1.4'
    'H' 'H' 0.0000 0.0000
                         'International Tables Vol C Tables 4.2.6.8 and 6.1.1.4'
    'N' 'N' 0.0061 0.0033
                         'International Tables Vol C Tables 4.2.6.8 and 6.1.1.4'
    'O' 'O' 0.0106 0.0060
                         'International Tables Vol C Tables 4.2.6.8 and 6.1.1.4'
    'S' 'S' 0.1246 0.1234
                         'International Tables Vol C Tables 4.2.6.8 and 6.1.1.4'
_computing_data_collection
;
APEX2 (Bruker, 2008)
;
_computing_cell_refinement
;
SAINT (Bruker, 2008)
;
_computing_data_reduction
;
SAINT (Bruker, 2008)
;
_computing_structure_solution
;
SHELXS97 (Sheldrick, 2008)
;
_computing_structure_refinement
;
SHELXL97 (Sheldrick, 2008)
;
_computing_molecular_graphics
;
ORTEP-3 for Windows (Farrugia, 2012)
;
_computing_publication_material
;
SHELXL97 (Sheldrick, 2008) and PLATON (Spek, 2009)
;
loop_
    _atom_site_type_symbol
    _atom_site_label
    _atom_site_fract_x
    _atom_site_fract_y
    _atom_site_fract_z
    _atom_site_U_iso_or_equiv
    _atom_site_adp_type
    _atom_site_calc_flag
    _atom_site_refinement_flags
    _atom_site_occupancy
    _atom_site_symmetry_multiplicity
    _atom_site_disorder_assembly
    _atom_site_disorder_group
    C C1A 0.2654(3) 0.3477(2) 0.22085(17) 0.0842(8) Uani d . 1 1 . .
    H H1A1 0.1730 0.3830 0.2150 0.126 Uiso calc R 1 1 . .
    H H1A2 0.2578 0.2980 0.1680 0.126 Uiso calc R 1 1 . .
    H H1A3 0.3704 0.3922 0.2276 0.126 Uiso calc R 1 1 . .
    C C1B 0.2414(5) -0.5299(3) 1.03242(19) 0.1202(12) Uani d . 1 1 . .
    H H1B1 0.2019 -0.5983 1.0305 0.180 Uiso calc R 1 1 . .
    H H1B2 0.1741 -0.4914 1.0675 0.180 Uiso calc R 1 1 . .
    H H1B3 0.3575 -0.5132 1.0593 0.180 Uiso calc R 1 1 . .
    C C2A 0.2576(2) 0.30002(16) 0.30253(13) 0.0568(5) Uani d . 1 1 . .
    C C2B 0.2266(3) -0.50911(19) 0.93750(15) 0.0756(7) Uani d . 1 1 . .
    C C3A 0.3217(3) 0.21517(16) 0.30697(13) 0.0602(5) Uani d . 1 1 . .
    H H3A 0.3704 0.1865 0.2586 0.072 Uiso calc R 1 1 . .
    C C3B 0.1513(4) -0.58023(18) 0.86641(17) 0.0840(8) Uani d . 1 1 . .
    H H3B 0.1081 -0.6420 0.8766 0.101 Uiso calc R 1 1 . .
    C C4A 0.3152(2) 0.17175(15) 0.38156(12) 0.0524(4) Uani d . 1 1 . .
    H H4A 0.3582 0.1140 0.3828 0.063 Uiso calc R 1 1 . .
    C C4B 0.1374(3) -0.56294(16) 0.77975(15) 0.0722(6) Uani d . 1 1 . .
    H H4B 0.0837 -0.6124 0.7324 0.087 Uiso calc R 1 1 . .
    C C5A 0.2449(2) 0.21369(13) 0.45461(11) 0.0432(4) Uani d . 1 1 . .
    C C5B 0.2031(2) -0.47226(14) 0.76322(12) 0.0510(4) Uani d . 1 1 . .
    C C6A 0.1808(3) 0.29922(14) 0.45138(13) 0.0538(5) Uani d . 1 1 . .
    H H6A 0.1333 0.3283 0.5000 0.065 Uiso calc R 1 1 . .
    C C6B 0.2807(3) -0.40036(16) 0.83396(14) 0.0653(6) Uani d . 1 1 . .
    H H6B 0.3265 -0.3391 0.8237 0.078 Uiso calc R 1 1 . .
    C C7A 0.1873(3) 0.34158(15) 0.37588(15) 0.0619(5) Uani d . 1 1 . .
    H H7A 0.1437 0.3991 0.3744 0.074 Uiso calc R 1 1 . .
    C C7B 0.2913(4) -0.41833(19) 0.92051(15) 0.0806(7) Uani d . 1 1 . .
    H H7B 0.3429 -0.3685 0.9682 0.097 Uiso calc R 1 1 . .
    C C8A 0.2332(2) 0.17051(13) 0.53614(12) 0.0463(4) Uani d . 1 1 . .
    C C8B 0.1894(3) -0.45931(14) 0.66842(13) 0.0526(4) Uani d . 1 1 . .
    C C9A 0.2862(2) 0.03688(12) 0.60304(11) 0.0458(4) Uani d . 1 1 . .
    C C9B 0.2889(2) -0.35490(14) 0.57185(12) 0.0491(4) Uani d . 1 1 . .
    C C10A 0.1370(3) -0.01089(14) 0.62106(12) 0.0533(5) Uani d . 1 1 . .
    H H10A 0.0367 -0.0128 0.5840 0.064 Uiso calc R 1 1 . .
    C C10B 0.3512(3) -0.41679(17) 0.50947(14) 0.0652(6) Uani d . 1 1 . .
    H H10B 0.3822 -0.4744 0.5230 0.078 Uiso calc R 1 1 . .
    C C11A 0.1362(2) -0.05646(13) 0.69479(12) 0.0482(4) Uani d . 1 1 . .
    H H11A 0.0345 -0.0888 0.7071 0.058 Uiso calc R 1 1 . .
    C C11B 0.3679(3) -0.39335(16) 0.42609(14) 0.0607(5) Uani d . 1 1 . .
    H H11B 0.4132 -0.4348 0.3842 0.073 Uiso calc R 1 1 . .
    C C12A 0.2847(2) -0.05474(11) 0.75085(10) 0.0382(3) Uani d . 1 1 . .
    C C12B 0.3183(2) -0.30912(13) 0.40365(11) 0.0436(4) Uani d . 1 1 . .
    C C13A 0.4345(2) -0.00642(13) 0.72968(11) 0.0457(4) Uani d . 1 1 . .
    H H13A 0.5356 -0.0044 0.7660 0.055 Uiso calc R 1 1 . .
    C C13B 0.2575(3) -0.24762(14) 0.46904(13) 0.0542(5) Uani d . 1 1 . .
    H H13B 0.2255 -0.1900 0.4561 0.065 Uiso calc R 1 1 . .
    C C14A 0.4361(2) 0.03851(13) 0.65589(12) 0.0492(4) Uani d . 1 1 . .
    H H14A 0.5374 0.0696 0.6420 0.059 Uiso calc R 1 1 . .
    C C14B 0.2433(3) -0.26986(15) 0.55296(13) 0.0571(5) Uani d . 1 1 . .
    H H14B 0.2031 -0.2274 0.5963 0.069 Uiso calc R 1 1 . .
    C C15A 0.2819(2) -0.10194(12) 0.83068(10) 0.0396(4) Uani d . 1 1 . .
    C C15B 0.3277(2) -0.28611(13) 0.31284(11) 0.0445(4) Uani d . 1 1 . .
    C C16A 0.1160(2) -0.15187(19) 0.84955(14) 0.0677(6) Uani d . 1 1 . .
    H H16A 0.1354 -0.1916 0.8938 0.102 Uiso calc R 1 1 . .
    H H16B 0.0556 -0.1926 0.7951 0.102 Uiso calc R 1 1 . .
    H H16C 0.0506 -0.1034 0.8718 0.102 Uiso calc R 1 1 . .
    C C16B 0.4547(3) -0.32317(18) 0.25743(14) 0.0677(6) Uani d . 1 1 . .
    H H16D 0.4031 -0.3458 0.1962 0.102 Uiso calc R 1 1 . .
    H H16E 0.4948 -0.3763 0.2805 0.102 Uiso calc R 1 1 . .
    H H16F 0.5479 -0.2712 0.2599 0.102 Uiso calc R 1 1 . .
    C C17A 0.5770(2) -0.14183(12) 1.00110(10) 0.0393(4) Uani d . 1 1 . .
    C C17B 0.0977(2) -0.16131(13) 0.17673(11) 0.0435(4) Uani d . 1 1 . .
    N N1A 0.42539(17) -0.09698(10) 0.87810(9) 0.0409(3) Uani d . 1 1 . .
    N N1B 0.22145(18) -0.23287(11) 0.28867(10) 0.0463(3) Uani d . 1 1 . .
    N N2A 0.42746(19) -0.13852(11) 0.95384(9) 0.0447(3) Uani d . 1 1 . .
    N N2B 0.22622(18) -0.20308(12) 0.20702(10) 0.0484(4) Uani d . 1 1 . .
    H H2B 0.3087 -0.2110 0.1765 0.058 Uiso calc R 1 1 . .
    N N3A 0.71545(19) -0.10356(13) 0.97208(11) 0.0579(4) Uani d . 1 1 . .
    H H3A1 0.7082 -0.0778 0.9247 0.070 Uiso calc R 1 1 . .
    H H3A2 0.8130 -0.1043 1.0005 0.070 Uiso calc R 1 1 . .
    N N3B -0.03094(19) -0.15950(12) 0.22271(10) 0.0539(4) Uani d . 1 1 . .
    H H3B1 -0.0310 -0.1845 0.2705 0.065 Uiso calc R 1 1 . .
    H H3B2 -0.1152 -0.1333 0.2051 0.065 Uiso calc R 1 1 . .
    O O1A 0.1798(2) 0.20548(11) 0.60231(9) 0.0701(4) Uani d . 1 1 . .
    O O1B 0.1080(2) -0.51644(13) 0.60607(10) 0.0786(5) Uani d . 1 1 . .
    O O2A 0.29057(18) 0.08334(9) 0.52831(8) 0.0545(3) Uani d . 1 1 . .
    O O2B 0.27954(19) -0.37271(10) 0.65930(8) 0.0604(4) Uani d . 1 1 . .
    S S1A 0.58069(6) -0.19659(4) 1.09103(3) 0.05114(15) Uani d . 1 1 . .
    S S1B 0.10592(6) -0.11364(5) 0.08234(4) 0.06621(18) Uani d . 1 1 . .
    H H2A 0.340(3) -0.1537(15) 0.9779(13) 0.054(6) Uiso d . 1 1 . .
loop_
    _atom_site_aniso_label
    _atom_site_aniso_U_11
    _atom_site_aniso_U_22
    _atom_site_aniso_U_33
    _atom_site_aniso_U_12
    _atom_site_aniso_U_13
    _atom_site_aniso_U_23
    C1A 0.0860(17) 0.1031(19) 0.0727(15) 0.0020(14) 0.0047(13) 0.0580(14)
    C1B 0.164(3) 0.142(3) 0.0603(16) 0.014(3) 0.0099(18) 0.0494(18)
    C2A 0.0477(10) 0.0717(12) 0.0541(11) -0.0003(9) -0.0006(9) 0.0336(10)
    C2B 0.0962(18) 0.0885(16) 0.0474(12) 0.0142(14) 0.0099(11) 0.0288(11)
    C3A 0.0628(12) 0.0775(13) 0.0464(10) 0.0130(10) 0.0130(9) 0.0244(10)
    C3B 0.121(2) 0.0648(14) 0.0683(15) -0.0018(14) 0.0186(15) 0.0302(12)
    C4A 0.0574(11) 0.0596(11) 0.0474(10) 0.0178(9) 0.0098(8) 0.0219(8)
    C4B 0.0984(18) 0.0589(12) 0.0547(12) -0.0026(12) 0.0111(12) 0.0112(10)
    C5A 0.0419(9) 0.0502(9) 0.0393(9) 0.0065(7) 0.0013(7) 0.0171(7)
    C5B 0.0548(11) 0.0576(11) 0.0451(10) 0.0137(9) 0.0096(8) 0.0173(8)
    C6A 0.0566(11) 0.0566(11) 0.0528(11) 0.0133(9) 0.0079(9) 0.0196(9)
    C6B 0.0821(15) 0.0571(11) 0.0556(12) 0.0014(11) 0.0076(11) 0.0180(9)
    C7A 0.0600(12) 0.0589(11) 0.0740(14) 0.0127(10) 0.0019(10) 0.0343(10)
    C7B 0.105(2) 0.0794(16) 0.0478(12) -0.0046(14) -0.0020(12) 0.0091(11)
    C8A 0.0498(10) 0.0516(10) 0.0393(9) 0.0082(8) 0.0027(8) 0.0156(7)
    C8B 0.0569(11) 0.0562(11) 0.0465(10) 0.0126(9) 0.0063(9) 0.0125(9)
    C9A 0.0638(11) 0.0450(9) 0.0325(8) 0.0151(8) 0.0046(8) 0.0141(7)
    C9B 0.0497(10) 0.0621(11) 0.0392(9) 0.0107(8) 0.0034(8) 0.0204(8)
    C10A 0.0545(11) 0.0632(11) 0.0424(10) 0.0086(9) -0.0082(8) 0.0204(8)
    C10B 0.0807(15) 0.0749(13) 0.0616(12) 0.0418(12) 0.0230(11) 0.0395(11)
    C11A 0.0460(10) 0.0565(10) 0.0426(9) 0.0053(8) -0.0018(8) 0.0182(8)
    C11B 0.0759(14) 0.0702(12) 0.0534(11) 0.0376(11) 0.0235(10) 0.0298(10)
    C12A 0.0453(9) 0.0385(8) 0.0313(8) 0.0099(7) 0.0017(7) 0.0078(6)
    C12B 0.0397(9) 0.0512(9) 0.0430(9) 0.0083(7) 0.0022(7) 0.0190(7)
    C13A 0.0441(9) 0.0533(10) 0.0411(9) 0.0086(8) 0.0000(7) 0.0164(7)
    C13B 0.0663(12) 0.0508(10) 0.0517(11) 0.0187(9) 0.0061(9) 0.0205(8)
    C14A 0.0528(11) 0.0536(10) 0.0446(10) 0.0075(8) 0.0083(8) 0.0189(8)
    C14B 0.0742(13) 0.0561(11) 0.0438(10) 0.0170(10) 0.0097(9) 0.0110(8)
    C15A 0.0407(9) 0.0462(9) 0.0325(8) 0.0075(7) 0.0022(7) 0.0106(7)
    C15B 0.0409(9) 0.0515(9) 0.0442(9) 0.0069(7) 0.0030(7) 0.0204(8)
    C16A 0.0453(11) 0.1051(17) 0.0563(12) -0.0030(11) -0.0034(9) 0.0447(12)
    C16B 0.0735(14) 0.0900(15) 0.0585(12) 0.0372(12) 0.0215(11) 0.0388(11)
    C17A 0.0379(8) 0.0475(9) 0.0350(8) 0.0091(7) 0.0028(7) 0.0138(7)
    C17B 0.0372(9) 0.0533(9) 0.0430(9) 0.0068(7) 0.0027(7) 0.0200(7)
    N1A 0.0416(8) 0.0509(8) 0.0341(7) 0.0096(6) 0.0029(6) 0.0186(6)
    N1B 0.0410(8) 0.0596(9) 0.0423(8) 0.0074(7) 0.0019(6) 0.0241(7)
    N2A 0.0367(8) 0.0647(9) 0.0380(7) 0.0081(7) 0.0036(6) 0.0257(7)
    N2B 0.0385(8) 0.0706(10) 0.0449(8) 0.0136(7) 0.0073(6) 0.0307(7)
    N3A 0.0373(8) 0.0918(12) 0.0540(9) 0.0095(8) 0.0052(7) 0.0417(9)
    N3B 0.0493(9) 0.0763(11) 0.0493(9) 0.0240(8) 0.0136(7) 0.0326(8)
    O1A 0.1059(12) 0.0702(9) 0.0497(8) 0.0356(9) 0.0302(8) 0.0248(7)
    O1B 0.0948(12) 0.0818(10) 0.0504(9) -0.0068(9) 0.0023(8) 0.0117(8)
    O2A 0.0786(9) 0.0569(7) 0.0376(6) 0.0248(7) 0.0118(6) 0.0216(6)
    O2B 0.0743(9) 0.0671(8) 0.0420(7) 0.0061(7) 0.0067(6) 0.0227(6)
    S1A 0.0424(2) 0.0724(3) 0.0461(3) 0.0105(2) 0.00270(19) 0.0335(2)
    S1B 0.0452(3) 0.1100(5) 0.0638(3) 0.0247(3) 0.0145(2) 0.0588(3)
_geom_special_details
;
 All esds (except the esd in the dihedral angle between two l.s. planes)
 are estimated using the full covariance matrix.  The cell esds are taken
 into account individually in the estimation of esds in distances, angles
 and torsion angles; correlations between esds in cell parameters are only
 used when they are defined by crystal symmetry.  An approximate (isotropic)
 treatment of cell esds is used for estimating esds involving l.s. planes.
;
loop_
    _geom_bond_atom_site_label_1
    _geom_bond_atom_site_label_2
    _geom_bond_site_symmetry_2
    _geom_bond_distance
    _geom_bond_publ_flag
    C1A C2A . 1.511(3) ?
    C1A H1A1 . 0.9600 ?
    C1A H1A2 . 0.9600 ?
    C1A H1A3 . 0.9600 ?
    C1B C2B . 1.518(3) ?
    C1B H1B1 . 0.9600 ?
    C1B H1B2 . 0.9600 ?
    C1B H1B3 . 0.9600 ?
    C2A C3A . 1.376(3) ?
    C2A C7A . 1.385(3) ?
    C2B C3B . 1.360(4) ?
    C2B C7B . 1.381(3) ?
    C3A C4A . 1.379(2) ?
    C3A H3A . 0.9300 ?
    C3B C4B . 1.377(3) ?
    C3B H3B . 0.9300 ?
    C4A C5A . 1.383(3) ?
    C4A H4A . 0.9300 ?
    C4B C5B . 1.379(3) ?
    C4B H4B . 0.9300 ?
    C5A C6A . 1.382(3) ?
    C5A C8A . 1.476(2) ?
    C5B C6B . 1.368(3) ?
    C5B C8B . 1.480(3) ?
    C6A C7A . 1.383(3) ?
    C6A H6A . 0.9300 ?
    C6B C7B . 1.379(3) ?
    C6B H6B . 0.9300 ?
    C7A H7A . 0.9300 ?
    C7B H7B . 0.9300 ?
    C8A O1A . 1.195(2) ?
    C8A O2A . 1.362(2) ?
    C8B O1B . 1.195(2) ?
    C8B O2B . 1.357(2) ?
    C9A C10A . 1.366(3) ?
    C9A C14A . 1.375(3) ?
    C9A O2A . 1.4053(19) ?
    C9B C10B . 1.363(3) ?
    C9B C14B . 1.367(3) ?
    C9B O2B . 1.403(2) ?
    C10A C11A . 1.383(2) ?
    C10A H10A . 0.9300 ?
    C10B C11B . 1.379(3) ?
    C10B H10B . 0.9300 ?
    C11A C12A . 1.390(2) ?
    C11A H11A . 0.9300 ?
    C11B C12B . 1.387(3) ?
    C11B H11B . 0.9300 ?
    C12A C13A . 1.392(2) ?
    C12A C15A . 1.480(2) ?
    C12B C13B . 1.383(3) ?
    C12B C15B . 1.479(2) ?
    C13A C14A . 1.379(2) ?
    C13A H13A . 0.9300 ?
    C13B C14B . 1.378(3) ?
    C13B H13B . 0.9300 ?
    C14A H14A . 0.9300 ?
    C14B H14B . 0.9300 ?
    C15A N1A . 1.284(2) ?
    C15A C16A . 1.496(3) ?
    C15B N1B . 1.283(2) ?
    C15B C16B . 1.490(3) ?
    C16A H16A . 0.9600 ?
    C16A H16B . 0.9600 ?
    C16A H16C . 0.9600 ?
    C16B H16D . 0.9600 ?
    C16B H16E . 0.9600 ?
    C16B H16F . 0.9600 ?
    C17A N3A . 1.318(2) ?
    C17A N2A . 1.350(2) ?
    C17A S1A . 1.6798(16) ?
    C17B N3B . 1.312(2) ?
    C17B N2B . 1.343(2) ?
    C17B S1B . 1.6883(17) ?
    N1A N2A . 1.3774(18) ?
    N1B N2B . 1.3795(19) ?
    N2A H2A . 0.85(2) ?
    N2B H2B . 0.8600 ?
    N3A H3A1 . 0.8600 ?
    N3A H3A2 . 0.8600 ?
    N3B H3B1 . 0.8600 ?
    N3B H3B2 . 0.8600 ?
loop_
    _geom_angle_atom_site_label_1
    _geom_angle_atom_site_label_2
    _geom_angle_atom_site_label_3
    _geom_angle_site_symmetry_1
    _geom_angle_site_symmetry_3
    _geom_angle
    _geom_angle_publ_flag
    C2A C1A H1A1 . . 109.5 ?
    C2A C1A H1A2 . . 109.5 ?
    H1A1 C1A H1A2 . . 109.5 ?
    C2A C1A H1A3 . . 109.5 ?
    H1A1 C1A H1A3 . . 109.5 ?
    H1A2 C1A H1A3 . . 109.5 ?
    C2B C1B H1B1 . . 109.5 ?
    C2B C1B H1B2 . . 109.5 ?
    H1B1 C1B H1B2 . . 109.5 ?
    C2B C1B H1B3 . . 109.5 ?
    H1B1 C1B H1B3 . . 109.5 ?
    H1B2 C1B H1B3 . . 109.5 ?
    C3A C2A C7A . . 118.00(17) ?
    C3A C2A C1A . . 121.3(2) ?
    C7A C2A C1A . . 120.7(2) ?
    C3B C2B C7B . . 118.1(2) ?
    C3B C2B C1B . . 120.7(2) ?
    C7B C2B C1B . . 121.2(2) ?
    C2A C3A C4A . . 121.4(2) ?
    C2A C3A H3A . . 119.3 ?
    C4A C3A H3A . . 119.3 ?
    C2B C3B C4B . . 121.6(2) ?
    C2B C3B H3B . . 119.2 ?
    C4B C3B H3B . . 119.2 ?
    C3A C4A C5A . . 120.29(18) ?
    C3A C4A H4A . . 119.9 ?
    C5A C4A H4A . . 119.9 ?
    C3B C4B C5B . . 120.0(2) ?
    C3B C4B H4B . . 120.0 ?
    C5B C4B H4B . . 120.0 ?
    C6A C5A C4A . . 118.99(16) ?
    C6A C5A C8A . . 118.13(16) ?
    C4A C5A C8A . . 122.88(16) ?
    C6B C5B C4B . . 119.00(18) ?
    C6B C5B C8B . . 123.52(18) ?
    C4B C5B C8B . . 117.45(18) ?
    C5A C6A C7A . . 120.05(19) ?
    C5A C6A H6A . . 120.0 ?
    C7A C6A H6A . . 120.0 ?
    C5B C6B C7B . . 120.3(2) ?
    C5B C6B H6B . . 119.9 ?
    C7B C6B H6B . . 119.9 ?
    C6A C7A C2A . . 121.27(19) ?
    C6A C7A H7A . . 119.4 ?
    C2A C7A H7A . . 119.4 ?
    C6B C7B C2B . . 121.0(2) ?
    C6B C7B H7B . . 119.5 ?
    C2B C7B H7B . . 119.5 ?
    O1A C8A O2A . . 122.20(16) ?
    O1A C8A C5A . . 125.62(17) ?
    O2A C8A C5A . . 112.18(15) ?
    O1B C8B O2B . . 122.65(18) ?
    O1B C8B C5B . . 125.32(18) ?
    O2B C8B C5B . . 112.02(16) ?
    C10A C9A C14A . . 121.03(16) ?
    C10A C9A O2A . . 120.61(16) ?
    C14A C9A O2A . . 118.34(16) ?
    C10B C9B C14B . . 120.89(17) ?
    C10B C9B O2B . . 121.41(17) ?
    C14B C9B O2B . . 117.57(17) ?
    C9A C10A C11A . . 119.48(17) ?
    C9A C10A H10A . . 120.3 ?
    C11A C10A H10A . . 120.3 ?
    C9B C10B C11B . . 119.50(18) ?
    C9B C10B H10B . . 120.3 ?
    C11B C10B H10B . . 120.3 ?
    C10A C11A C12A . . 121.17(17) ?
    C10A C11A H11A . . 119.4 ?
    C12A C11A H11A . . 119.4 ?
    C10B C11B C12B . . 121.18(19) ?
    C10B C11B H11B . . 119.4 ?
    C12B C11B H11B . . 119.4 ?
    C11A C12A C13A . . 117.70(15) ?
    C11A C12A C15A . . 120.75(15) ?
    C13A C12A C15A . . 121.55(14) ?
    C13B C12B C11B . . 117.59(16) ?
    C13B C12B C15B . . 120.94(15) ?
    C11B C12B C15B . . 121.47(17) ?
    C14A C13A C12A . . 121.33(16) ?
    C14A C13A H13A . . 119.3 ?
    C12A C13A H13A . . 119.3 ?
    C14B C13B C12B . . 121.41(17) ?
    C14B C13B H13B . . 119.3 ?
    C12B C13B H13B . . 119.3 ?
    C9A C14A C13A . . 119.26(17) ?
    C9A C14A H14A . . 120.4 ?
    C13A C14A H14A . . 120.4 ?
    C9B C14B C13B . . 119.39(18) ?
    C9B C14B H14B . . 120.3 ?
    C13B C14B H14B . . 120.3 ?
    N1A C15A C12A . . 116.24(14) ?
    N1A C15A C16A . . 125.21(15) ?
    C12A C15A C16A . . 118.55(14) ?
    N1B C15B C12B . . 114.65(16) ?
    N1B C15B C16B . . 125.04(16) ?
    C12B C15B C16B . . 120.30(15) ?
    C15A C16A H16A . . 109.5 ?
    C15A C16A H16B . . 109.5 ?
    H16A C16A H16B . . 109.5 ?
    C15A C16A H16C . . 109.5 ?
    H16A C16A H16C . . 109.5 ?
    H16B C16A H16C . . 109.5 ?
    C15B C16B H16D . . 109.5 ?
    C15B C16B H16E . . 109.5 ?
    H16D C16B H16E . . 109.5 ?
    C15B C16B H16F . . 109.5 ?
    H16D C16B H16F . . 109.5 ?
    H16E C16B H16F . . 109.5 ?
    N3A C17A N2A . . 117.40(15) ?
    N3A C17A S1A . . 122.89(13) ?
    N2A C17A S1A . . 119.68(13) ?
    N3B C17B N2B . . 117.76(15) ?
    N3B C17B S1B . . 122.49(13) ?
    N2B C17B S1B . . 119.75(13) ?
    C15A N1A N2A . . 117.89(14) ?
    C15B N1B N2B . . 119.05(15) ?
    C17A N2A N1A . . 119.45(14) ?
    C17A N2A H2A . . 116.6(14) ?
    N1A N2A H2A . . 123.1(14) ?
    C17B N2B N1B . . 117.74(14) ?
    C17B N2B H2B . . 121.1 ?
    N1B N2B H2B . . 121.1 ?
    C17A N3A H3A1 . . 120.0 ?
    C17A N3A H3A2 . . 120.0 ?
    H3A1 N3A H3A2 . . 120.0 ?
    C17B N3B H3B1 . . 120.0 ?
    C17B N3B H3B2 . . 120.0 ?
    H3B1 N3B H3B2 . . 120.0 ?
    C8A O2A C9A . . 116.43(13) ?
    C8B O2B C9B . . 117.77(15) ?
loop_
    _geom_torsion_atom_site_label_1
    _geom_torsion_atom_site_label_2
    _geom_torsion_atom_site_label_3
    _geom_torsion_atom_site_label_4
    _geom_torsion_site_symmetry_1
    _geom_torsion_site_symmetry_2
    _geom_torsion_site_symmetry_3
    _geom_torsion_site_symmetry_4
    _geom_torsion
    _geom_torsion_publ_flag
    C7A C2A C3A C4A . . . . 0.7(3) ?
    C1A C2A C3A C4A . . . . 179.79(19) ?
    C7B C2B C3B C4B . . . . -0.7(5) ?
    C1B C2B C3B C4B . . . . -179.7(3) ?
    C2A C3A C4A C5A . . . . -0.7(3) ?
    C2B C3B C4B C5B . . . . 1.0(4) ?
    C3A C4A C5A C6A . . . . 0.3(3) ?
    C3A C4A C5A C8A . . . . 179.62(17) ?
    C3B C4B C5B C6B . . . . -0.4(4) ?
    C3B C4B C5B C8B . . . . 177.9(2) ?
    C4A C5A C6A C7A . . . . 0.1(3) ?
    C8A C5A C6A C7A . . . . -179.26(17) ?
    C4B C5B C6B C7B . . . . -0.6(4) ?
    C8B C5B C6B C7B . . . . -178.8(2) ?
    C5A C6A C7A C2A . . . . -0.1(3) ?
    C3A C2A C7A C6A . . . . -0.3(3) ?
    C1A C2A C7A C6A . . . . -179.40(19) ?
    C5B C6B C7B C2B . . . . 1.0(4) ?
    C3B C2B C7B C6B . . . . -0.3(4) ?
    C1B C2B C7B C6B . . . . 178.7(3) ?
    C6A C5A C8A O1A . . . . -3.7(3) ?
    C4A C5A C8A O1A . . . . 177.0(2) ?
    C6A C5A C8A O2A . . . . 175.97(16) ?
    C4A C5A C8A O2A . . . . -3.4(2) ?
    C6B C5B C8B O1B . . . . -171.8(2) ?
    C4B C5B C8B O1B . . . . 9.9(3) ?
    C6B C5B C8B O2B . . . . 7.3(3) ?
    C4B C5B C8B O2B . . . . -170.9(2) ?
    C14A C9A C10A C11A . . . . 1.5(3) ?
    O2A C9A C10A C11A . . . . 179.68(16) ?
    C14B C9B C10B C11B . . . . -0.2(3) ?
    O2B C9B C10B C11B . . . . -176.00(19) ?
    C9A C10A C11A C12A . . . . -0.2(3) ?
    C9B C10B C11B C12B . . . . -1.7(3) ?
    C10A C11A C12A C13A . . . . -0.6(3) ?
    C10A C11A C12A C15A . . . . 178.70(17) ?
    C10B C11B C12B C13B . . . . 2.4(3) ?
    C10B C11B C12B C15B . . . . -176.86(19) ?
    C11A C12A C13A C14A . . . . 0.2(3) ?
    C15A C12A C13A C14A . . . . -179.16(16) ?
    C11B C12B C13B C14B . . . . -1.3(3) ?
    C15B C12B C13B C14B . . . . 178.00(18) ?
    C10A C9A C14A C13A . . . . -1.9(3) ?
    O2A C9A C14A C13A . . . . 179.83(15) ?
    C12A C13A C14A C9A . . . . 1.1(3) ?
    C10B C9B C14B C13B . . . . 1.3(3) ?
    O2B C9B C14B C13B . . . . 177.27(17) ?
    C12B C13B C14B C9B . . . . -0.6(3) ?
    C11A C12A C15A N1A . . . . 179.65(16) ?
    C13A C12A C15A N1A . . . . -1.0(2) ?
    C11A C12A C15A C16A . . . . 0.2(3) ?
    C13A C12A C15A C16A . . . . 179.55(18) ?
    C13B C12B C15B N1B . . . . -26.1(2) ?
    C11B C12B C15B N1B . . . . 153.15(19) ?
    C13B C12B C15B C16B . . . . 153.3(2) ?
    C11B C12B C15B C16B . . . . -27.4(3) ?
    C12A C15A N1A N2A . . . . 178.84(14) ?
    C16A C15A N1A N2A . . . . -1.8(3) ?
    C12B C15B N1B N2B . . . . 176.61(14) ?
    C16B C15B N1B N2B . . . . -2.8(3) ?
    N3A C17A N2A N1A . . . . 0.6(2) ?
    S1A C17A N2A N1A . . . . -177.45(12) ?
    C15A N1A N2A C17A . . . . 174.57(16) ?
    N3B C17B N2B N1B . . . . -5.9(2) ?
    S1B C17B N2B N1B . . . . 174.13(12) ?
    C15B N1B N2B C17B . . . . 169.44(17) ?
    O1A C8A O2A C9A . . . . -0.9(3) ?
    C5A C8A O2A C9A . . . . 179.38(14) ?
    C10A C9A O2A C8A . . . . 75.9(2) ?
    C14A C9A O2A C8A . . . . -105.8(2) ?
    O1B C8B O2B C9B . . . . -6.1(3) ?
    C5B C8B O2B C9B . . . . 174.76(16) ?
    C10B C9B O2B C8B . . . . -57.6(3) ?
    C14B C9B O2B C8B . . . . 126.5(2) ?
loop_
    _geom_hbond_atom_site_label_D
    _geom_hbond_atom_site_label_H
    _geom_hbond_atom_site_label_A
    _geom_hbond_site_symmetry_A
    _geom_hbond_distance_DH
    _geom_hbond_distance_HA
    _geom_hbond_distance_DA
    _geom_hbond_angle_DHA
    N3A H3A1 N1A . 0.86 2.28 2.634(3) 105
    N3B H3B1 N1B . 0.86 2.25 2.600(3) 105
    N2A H2A S1B 1_556 0.85(2) 2.66(2) 3.432(3) 153.5(8)
    N2B H2B S1A 1_554 0.86 2.67 3.513(3) 169
    N3A H3A2 S1B 1_656 0.86 2.58 3.444(3) 178
    N3B H3B1 O1A 2_556 0.86 2.42 3.159(3) 145
    N3B N3B2 S1A 1_454 0.86 2.78 3.456(3) 136
    C6A H6A O1B 1_565 0.93 2.53 3.354(3) 148
