# Supplementary material for: Crystal structure of (E)-4-{1-[2-(car­bamo­thio­yl)hydrazin-1-yl­idene]ethyl}phenyl 4-methyl­benzoate
Source: Acta Crystallogr E Crystallogr Commun. 2015 Jan 1;71(Pt 1):o43–4. doi: 10.1107/S2056989014026942 (PMC4331904; doi:10.1107/S2056989014026942)
Supplement: Supplementary file 2 [file e-71-00o43-Isup2.hkl]

# 
# h,k,l, Fc-squared, Fo-squared, sigma(Fo-squared) and status flag 
# 
data_I
_shelx_title ' p_tol_semi_4_0m in P -1' 
_shelx_refln_list_code          4 
_shelx_F_calc_maximum      213.70 
_exptl_crystal_F_000       688.00 
_reflns_d_resolution_high  0.7982 
 
loop_ 
 _symmetry_equiv_pos_as_xyz 
 'x, y, z' 
 '-x, -y, -z' 
 
_cell_length_a     8.0680 
_cell_length_b    14.0370 
_cell_length_c    15.2210 
_cell_angle_alpha  99.801 
_cell_angle_beta   96.040 
_cell_angle_gamma  98.533 
 
_shelx_F_squared_multiplier     1.000 
 
loop_ 
 _refln_index_h 
 _refln_index_k 
 _refln_index_l 
 _refln_F_squared_calc 
 _refln_F_squared_meas 
 _refln_F_squared_sigma 
 _refln_observed_status 
   1   0   0      634.54      660.12      9.33 o 
   2   0   0    24908.30    24931.65    992.25 o 
   3   0   0      121.97      107.88      1.71 o 
   4   0   0       30.61       53.24      1.47 o 
   5   0   0      217.25      216.43      3.50 o 
   6   0   0     1079.54     1071.98     14.38 o 
   7   0   0      670.97      662.12     10.91 o 
   8   0   0       38.32       42.68      3.53 o 
   9   0   0       92.02       98.95      5.29 o 
  -9   1   0       13.48       13.70      2.72 o 
  -8   1   0      178.25      192.86      6.98 o 
  -7   1   0      761.69      772.97     20.23 o 
  -6   1   0      115.17      112.48      2.35 o 
  -5   1   0      103.62      104.27      2.04 o 
  -4   1   0     1226.70     1236.24     16.02 o 
  -3   1   0       35.88       28.98      1.25 o 
  -2   1   0     3497.72     3573.48     44.65 o 
  -1   1   0     1419.32     1532.05     19.43 o 
   0   1   0     1172.90     1165.59     14.03 o 
   1   1   0        2.98       12.15      0.62 o 
   2   1   0     3234.71     3435.08     43.96 o 
   3   1   0       18.57       28.22      1.06 o 
   4   1   0      269.04      266.70      4.04 o 
   5   1   0      183.54      177.73      2.83 o 
   6   1   0      893.88      913.14     12.47 o 
   7   1   0      134.23      134.98      2.98 o 
   8   1   0      187.47      192.72      6.91 o 
   9   1   0       37.62       40.81      3.78 o 
 -10   2   0        0.79        2.84      4.13 o 
  -9   2   0       36.05       39.83      3.45 o 
  -8   2   0      148.98      159.64     14.21 o 
  -7   2   0      556.01      516.61     17.35 o 
  -6   2   0      212.27      202.76      4.19 o 
  -5   2   0       50.44       47.26      1.37 o 
  -4   2   0        7.14        5.20      0.53 o 
  -3   2   0     3099.73     3095.87     38.83 o 
  -2   2   0     9967.70    10133.22    328.89 o 
  -1   2   0     2864.07     2941.73     36.70 o 
   0   2   0      342.22      378.90      3.89 o 
   1   2   0       70.96       78.05      1.09 o 
   2   2   0    18333.65    18159.10    261.89 o 
   3   2   0      579.89      661.15      8.00 o 
   4   2   0     1377.97     1325.10     17.13 o 
   5   2   0      620.51      598.50      7.64 o 
   6   2   0        1.76        0.91      0.57 o 
   7   2   0       52.44       63.25      5.68 o 
   8   2   0       53.47       62.46      4.15 o 
   9   2   0        4.40       -2.15      2.15 o 
 -10   3   0       32.64       37.87      3.78 o 
  -9   3   0       22.68       23.50      4.65 o 
  -8   3   0       10.96        9.98      2.23 o 
  -7   3   0      139.43      142.42      5.26 o 
  -6   3   0      883.24      878.57     13.68 o 
  -5   3   0      170.57      157.15      2.73 o 
  -4   3   0      417.26      416.92      5.91 o 
  -3   3   0      465.80      463.03      6.33 o 
  -2   3   0        3.91        4.63      0.42 o 
  -1   3   0     4979.55     5007.69     56.76 o 
   0   3   0     4734.45     4422.12     44.16 o 
   1   3   0      193.79      188.98      2.28 o 
   2   3   0      828.00      823.96      9.72 o 
   3   3   0     2390.62     2298.63     24.44 o 
   4   3   0      145.45      130.09      1.91 o 
   5   3   0      261.54      239.27      3.23 o 
   6   3   0      110.35      113.96      2.25 o 
   7   3   0        6.40        3.63      1.25 o 
   8   3   0        8.82        9.40      2.54 o 
   9   3   0       94.43      107.72      5.81 o 
 -10   4   0      181.48      192.57      6.70 o 
  -9   4   0        8.87        8.91      2.23 o 
  -8   4   0       71.40       72.03      3.97 o 
  -7   4   0      126.54      128.33      4.82 o 
  -6   4   0      355.03      338.38      7.10 o 
  -5   4   0      656.20      606.53      8.39 o 
  -4   4   0      553.96      514.88      7.10 o 
  -3   4   0     5572.17     5590.60     93.70 o 
  -2   4   0      139.70      165.45      2.46 o 
  -1   4   0       72.60       86.50      1.21 o 
   0   4   0     1182.48     1179.51     13.52 o 
   1   4   0      375.44      417.29      4.68 o 
   2   4   0      721.66      754.27      8.99 o 
   3   4   0       79.48       49.89      1.05 o 
   4   4   0       91.03       86.29      1.41 o 
   5   4   0      383.65      370.89      5.12 o 
   6   4   0        8.96        7.92      1.75 o 
   7   4   0       68.26       76.84      3.03 o 
   8   4   0       22.19       18.63      2.98 o 
   9   4   0        0.06       -2.07      2.42 o 
  -9   5   0        6.00        5.43      2.17 o 
  -8   5   0        9.73       10.66      2.17 o 
  -7   5   0       43.55       37.31      4.65 o 
  -6   5   0      464.43      447.26     10.60 o 
  -5   5   0      489.25      504.97      7.20 o 
  -4   5   0      155.72      158.50      2.71 o 
  -3   5   0      901.45      926.64     12.08 o 
  -2   5   0        0.08        1.10      0.41 o 
  -1   5   0      977.48      932.87     10.14 o 
   0   5   0      175.81      171.96      2.30 o 
   1   5   0       50.12       36.25      0.64 o 
   2   5   0        7.48        7.72      0.64 o 
   3   5   0      429.88      436.16      5.56 o 
   4   5   0      117.16      135.65      2.24 o 
   5   5   0      379.78      366.79      6.84 o 
   6   5   0       95.60       90.05      2.72 o 
   7   5   0       31.51       36.15      1.96 o 
   8   5   0        3.53        7.17      2.60 o 
  -9   6   0       27.27       25.35      2.79 o 
  -8   6   0      146.04      146.62      5.44 o 
  -7   6   0        0.60        0.43      1.61 o 
  -6   6   0       60.24       69.33      3.19 o 
  -5   6   0      246.61      244.29      3.97 o 
  -4   6   0      261.64      259.61      4.05 o 
  -3   6   0      239.07      206.81      2.96 o 
  -2   6   0      277.52      242.48      3.25 o 
  -1   6   0      244.16      260.97      3.14 o 
   0   6   0      221.15      234.07      3.04 o 
   1   6   0       11.79       14.80      0.49 o 
   2   6   0     1281.68     1315.17     14.36 o 
   3   6   0     1322.69     1308.08     15.48 o 
   4   6   0       13.28       13.02      0.63 o 
   5   6   0       48.60       54.52      2.83 o 
   6   6   0        1.25        0.69      1.02 o 
   7   6   0        0.22        0.62      1.07 o 
   8   6   0        0.84        2.09      2.35 o 
  -9   7   0        9.32       11.62      3.87 o 
  -8   7   0        8.58        9.70      2.05 o 
  -7   7   0      188.33      203.08      6.10 o 
  -6   7   0       24.75       29.36      2.23 o 
  -5   7   0       84.88      101.38      2.45 o 
  -4   7   0      460.59      516.70      6.69 o 
  -3   7   0       50.44       39.80      1.05 o 
  -2   7   0      431.59      474.31      5.98 o 
  -1   7   0     2163.85     2378.24     23.62 o 
   0   7   0      175.03      146.29      1.92 o 
   1   7   0      851.90      945.99     10.40 o 
   2   7   0     1082.97     1099.57     13.03 o 
   3   7   0       22.77       15.99      1.05 o 
   4   7   0      123.91      119.79      3.18 o 
   5   7   0      241.86      238.99      5.89 o 
   6   7   0       40.89       48.73      2.16 o 
   7   7   0       33.06       31.36      2.35 o 
   8   7   0        6.18        5.20      2.48 o 
  -9   8   0        0.53        4.39      3.36 o 
  -8   8   0       38.70       56.54      4.91 o 
  -7   8   0        0.06       -1.24      1.24 o 
  -6   8   0       33.05       42.83      2.54 o 
  -5   8   0        9.62        7.03      1.05 o 
  -4   8   0      144.37      169.18      2.74 o 
  -3   8   0        0.10        1.43      0.69 o 
  -2   8   0      226.36      262.88      3.59 o 
  -1   8   0       25.56       33.93      0.91 o 
   0   8   0       81.80      115.03      1.78 o 
   1   8   0      273.17      288.21      3.29 o 
   2   8   0        0.47        0.18      0.33 o 
   3   8   0        0.06        0.89      0.72 o 
   4   8   0       99.22       89.53      3.06 o 
   5   8   0       94.23       84.84      2.64 o 
   6   8   0       79.66       70.02      2.62 o 
   7   8   0        9.31        7.39      2.05 o 
   8   8   0        3.01        4.90      4.13 o 
  -9   9   0       44.63       49.83      5.16 o 
  -8   9   0       43.98       47.51      4.39 o 
  -7   9   0       43.68       41.31      4.13 o 
  -6   9   0        5.66        3.82      1.43 o 
  -5   9   0        0.75       -1.05      1.05 o 
  -4   9   0       63.70       67.68      2.31 o 
  -3   9   0      151.95      166.87      2.64 o 
  -2   9   0       57.26       63.68      1.35 o 
  -1   9   0      386.10      383.22      4.59 o 
   0   9   0       24.70       27.20      1.25 o 
   1   9   0      246.22      235.92      2.84 o 
   2   9   0       47.08       49.09      1.68 o 
   3   9   0      132.40      150.61      3.38 o 
   4   9   0      104.88      102.94      2.88 o 
   5   9   0       33.82       35.87      1.83 o 
   6   9   0        2.56        5.59      1.24 o 
   7   9   0        4.42        2.46      1.38 o 
  -9  10   0        4.33        6.97      3.36 o 
  -8  10   0        3.13        5.42      2.84 o 
  -7  10   0        7.30       14.71      3.10 o 
  -6  10   0        0.23       -1.29      2.07 o 
  -5  10   0        1.28        1.37      1.09 o 
  -4  10   0      138.61      140.64      3.34 o 
  -3  10   0       26.85       25.77      1.33 o 
  -2  10   0        1.50        3.03      0.47 o 
  -1  10   0       79.12       78.45      1.50 o 
   0  10   0      319.69      313.03      3.68 o 
   1  10   0      110.87      122.06      1.77 o 
   2  10   0       16.26       15.31      1.09 o 
   3  10   0       56.39       47.97      1.90 o 
   4  10   0        0.22        1.03      0.92 o 
   5  10   0        7.13        5.95      1.21 o 
   6  10   0        3.37        3.96      1.61 o 
   7  10   0        0.33       -0.76      1.23 o 
  -8  11   0        6.32        1.29      2.84 o 
  -7  11   0        0.21        1.03      2.58 o 
  -6  11   0       19.17       19.10      3.10 o 
  -5  11   0       25.11       26.33      3.10 o 
  -4  11   0       10.18        6.93      0.97 o 
  -3  11   0        0.72        3.51      2.09 o 
  -2  11   0       36.51       41.74      1.24 o 
  -1  11   0        0.54        0.53      0.46 o 
   0  11   0        0.50        0.32      0.46 o 
   1  11   0        1.69       -0.53      0.53 o 
   2  11   0        5.63        4.50      0.92 o 
   3  11   0        0.57       -0.67      0.76 o 
   4  11   0        9.52       10.79      1.26 o 
   5  11   0        5.26        6.39      1.30 o 
   6  11   0        1.79       -0.32      1.11 o 
  -8  12   0        6.78        7.23      3.10 o 
  -7  12   0        0.80       -1.29      2.32 o 
  -6  12   0        8.62       12.39      2.84 o 
  -5  12   0       31.88       26.85      3.36 o 
  -4  12   0        3.31        3.61      1.46 o 
  -3  12   0       17.11       12.93      1.83 o 
  -2  12   0        1.87        2.84      0.62 o 
  -1  12   0       62.75       64.27      1.41 o 
   0  12   0       18.03       17.59      0.90 o 
   1  12   0        0.09        0.64      0.64 o 
   2  12   0       22.12       23.31      1.25 o 
   3  12   0        0.03       -0.58      1.01 o 
   4  12   0        3.73        2.13      1.09 o 
   5  12   0        0.43        1.40      1.01 o 
  -7  13   0        0.44        2.58      2.84 o 
  -6  13   0        8.76        9.55      2.84 o 
  -5  13   0        0.01        0.77      2.07 o 
  -4  13   0      115.29      116.12      4.29 o 
  -3  13   0       26.63       29.72      2.37 o 
  -2  13   0        0.52       -0.16      0.93 o 
  -1  13   0        0.20        0.26      0.57 o 
   0  13   0        6.23        5.08      0.74 o 
   1  13   0       12.88       15.84      1.00 o 
   2  13   0        1.60        0.52      0.77 o 
   3  13   0        9.76       13.19      1.21 o 
   4  13   0        9.45        7.61      1.28 o 
   5  13   0        4.52        3.16      1.19 o 
  -7  14   0        1.37       -2.32      2.58 o 
  -6  14   0        2.94        6.97      2.84 o 
  -5  14   0        2.97        4.13      2.32 o 
  -4  14   0       28.00       30.61      2.56 o 
  -3  14   0       78.05       75.53      3.64 o 
  -2  14   0        4.19        2.61      1.17 o 
  -1  14   0        0.38        0.14      0.68 o 
   0  14   0        0.68       -0.13      0.65 o 
   1  14   0        0.00       -1.05      1.37 o 
   2  14   0        0.10       -0.58      0.99 o 
   3  14   0       20.89       22.96      1.47 o 
   4  14   0       24.92       21.87      1.60 o 
  -6  15   0        6.76        6.71      2.84 o 
  -5  15   0       69.17       76.69      5.42 o 
  -4  15   0        2.54        4.39      2.58 o 
  -3  15   0       62.07       60.41      3.64 o 
  -2  15   0       42.42       47.04      2.24 o 
  -1  15   0        2.16        0.92      0.76 o 
   0  15   0        1.10        2.26      0.84 o 
   1  15   0       34.34       38.72      1.83 o 
   2  15   0        0.35       -0.54      0.87 o 
   3  15   0        0.00       -0.24      1.01 o 
  -5  16   0        1.01        4.13      2.84 o 
  -4  16   0        0.17       -2.32      2.32 o 
  -3  16   0        0.22        1.44      2.32 o 
  -2  16   0        0.53       -0.51      0.89 o 
  -1  16   0        0.25        1.43      1.34 o 
   0  16   0       10.19       12.14      1.15 o 
   1  16   0        0.66        0.11      1.01 o 
   2  16   0       18.40       18.19      1.65 o 
  -3  17   0        7.13       10.06      4.26 o 
  -2  17   0        6.11        5.07      0.97 o 
  -1  17   0        9.35       10.00      1.30 o 
   0  17   0        0.63        0.26      1.15 o 
   0 -17   1       10.83       10.71      1.87 o 
   1 -17   1       32.87       40.03      1.84 o 
   2 -17   1        0.03       -1.20      1.20 o 
   3 -17   1        0.12       -0.77      1.83 o 
  -2 -16   1        0.41        0.75      1.06 o 
  -1 -16   1        1.78        1.91      1.02 o 
   0 -16   1        1.23        0.68      0.85 o 
   1 -16   1       11.95       13.64      1.06 o 
   2 -16   1        0.99        2.32      1.27 o 
   3 -16   1       10.49       12.36      1.63 o 
   4 -16   1       13.84       15.02      2.17 o 
   5 -16   1        0.62        3.36      2.45 o 
  -3 -15   1        1.16        1.42      1.15 o 
  -2 -15   1        0.01       -0.89      0.89 o 
  -1 -15   1       38.41       44.22      1.73 o 
   0 -15   1       15.81       11.91      1.17 o 
   1 -15   1       47.34       49.68      1.64 o 
   2 -15   1       13.61       13.66      1.34 o 
   3 -15   1       15.49       16.61      1.67 o 
   4 -15   1        0.12       -0.27      1.54 o 
   5 -15   1        0.85       -2.07      2.07 o 
   6 -15   1       17.68       19.68      2.37 o 
  -4 -14   1       10.24       10.86      1.59 o 
  -3 -14   1       12.41       11.92      1.42 o 
  -2 -14   1        2.01       -0.41      0.80 o 
  -1 -14   1        5.27        6.53      0.92 o 
   0 -14   1        0.53       -0.62      0.62 o 
   1 -14   1      144.50      146.75      2.79 o 
   2 -14   1      150.67      148.75      3.20 o 
   3 -14   1        6.92        3.33      1.14 o 
   4 -14   1        0.01       -1.55      1.81 o 
   5 -14   1        3.99        7.23      2.58 o 
   6 -14   1       37.61       42.34      4.13 o 
  -5 -13   1        9.43        9.08      1.47 o 
  -4 -13   1        2.45        5.15      1.22 o 
  -3 -13   1        5.93        8.86      1.18 o 
  -2 -13   1       12.51       11.50      1.16 o 
  -1 -13   1        8.16        6.48      0.86 o 
   0 -13   1       41.39       46.02      1.35 o 
   1 -13   1       46.73       48.60      1.36 o 
   2 -13   1       90.32       77.74      2.01 o 
   3 -13   1       15.01       16.76      1.14 o 
   4 -13   1        1.93        0.17      1.36 o 
   5 -13   1        2.77        3.36      2.32 o 
   6 -13   1       96.77       92.97      5.68 o 
   7 -13   1        0.81        1.55      2.58 o 
  -6 -12   1        6.36        5.27      2.31 o 
  -5 -12   1        3.82        3.92      1.26 o 
  -4 -12   1        5.32        7.16      1.22 o 
  -3 -12   1        3.45        3.02      0.96 o 
  -2 -12   1        5.95        3.13      0.88 o 
  -1 -12   1        0.52        1.09      0.62 o 
   0 -12   1       10.88       10.34      1.10 o 
   1 -12   1        1.86        0.04      0.48 o 
   2 -12   1        2.49        2.05      0.62 o 
   3 -12   1        0.01       -0.48      0.75 o 
   4 -12   1       85.45       85.05      4.12 o 
   5 -12   1       13.48        9.04      2.58 o 
   6 -12   1       31.49       33.31      3.61 o 
   7 -12   1        9.78       10.07      2.84 o 
  -6 -11   1        9.18        8.28      1.44 o 
  -5 -11   1        0.90        2.49      1.06 o 
  -4 -11   1       44.97       40.73      1.96 o 
  -3 -11   1        3.86        0.12      0.89 o 
  -2 -11   1      199.41      205.40      4.08 o 
  -1 -11   1        0.03       -0.32      0.61 o 
   0 -11   1       11.86       10.72      0.56 o 
   1 -11   1       10.75       14.52      0.70 o 
   2 -11   1       70.42       69.46      1.58 o 
   3 -11   1       15.52       10.60      0.94 o 
   4 -11   1       44.94       46.36      1.86 o 
   5 -11   1       55.08       55.84      2.64 o 
   6 -11   1       26.09       29.17      3.36 o 
   7 -11   1        2.50        2.84      2.58 o 
   8 -11   1        7.16        5.16      2.84 o 
  -7 -10   1        8.18        8.45      1.55 o 
  -6 -10   1       27.65       25.91      3.50 o 
  -5 -10   1        0.21       -0.89      0.89 o 
  -4 -10   1       39.12       30.71      1.66 o 
  -3 -10   1        0.86        0.59      0.80 o 
  -2 -10   1       44.29       40.04      1.59 o 
  -1 -10   1       10.27       17.97      0.66 o 
   0 -10   1        2.93        1.90      0.33 o 
   1 -10   1      215.13      215.17      3.14 o 
   2 -10   1        0.93        0.40      0.48 o 
   3 -10   1      161.23      164.25      2.68 o 
   4 -10   1        6.62        8.11      1.07 o 
   5 -10   1        3.29        3.25      1.24 o 
   6 -10   1       68.30       69.38      3.09 o 
   7 -10   1       60.44       67.40      4.91 o 
   8 -10   1        7.70        9.04      3.10 o 
   9 -10   1       16.77       20.65      3.36 o 
  -7  -9   1        0.76        1.40      1.16 o 
  -6  -9   1        4.49        3.93      1.23 o 
  -5  -9   1        0.97       -0.94      0.94 o 
  -4  -9   1       26.10       30.24      1.71 o 
  -3  -9   1       89.63       77.44      2.28 o 
  -2  -9   1       29.97       27.92      0.74 o 
  -1  -9   1       52.17       57.73      1.06 o 
   0  -9   1      666.01      689.88      7.26 o 
   1  -9   1       16.46       15.36      0.73 o 
   2  -9   1        9.07       13.42      0.69 o 
   3  -9   1      460.16      449.31      5.90 o 
   4  -9   1       98.98       99.23      2.38 o 
   5  -9   1       16.11       14.27      2.45 o 
   6  -9   1       10.05       11.74      2.58 o 
   7  -9   1       27.86       32.70      2.42 o 
   8  -9   1        1.72        0.52      2.58 o 
   9  -9   1       12.63       15.75      3.61 o 
  -8  -8   1       27.44       37.45      6.20 o 
  -7  -8   1        3.87        3.84      1.25 o 
  -6  -8   1        4.56        1.04      1.11 o 
  -5  -8   1        7.33        3.49      1.01 o 
  -4  -8   1       47.23       39.75      1.72 o 
  -3  -8   1       52.95       52.32      1.16 o 
  -2  -8   1       14.53       13.13      0.51 o 
  -1  -8   1        0.20        1.56      0.40 o 
   0  -8   1       17.60       18.15      0.60 o 
   1  -8   1      119.20      151.43      2.26 o 
   2  -8   1      136.20      169.34      2.34 o 
   3  -8   1      202.09      226.18      3.26 o 
   4  -8   1        0.05        0.01      0.48 o 
   5  -8   1      149.69      138.59      4.19 o 
   6  -8   1        0.19       -1.24      1.24 o 
   7  -8   1        1.00       -1.43      1.43 o 
   8  -8   1       12.81       14.27      2.17 o 
   9  -8   1       88.53      106.91      6.97 o 
  -8  -7   1       12.78       12.81      2.90 o 
  -7  -7   1        7.14        4.58      1.83 o 
  -6  -7   1        5.59        4.95      1.60 o 
  -5  -7   1       54.07       46.99      2.87 o 
  -4  -7   1       26.58       27.15      1.41 o 
  -3  -7   1      789.43      811.41      9.94 o 
  -2  -7   1      378.73      401.55      5.14 o 
  -1  -7   1     1252.64     1331.78     12.69 o 
   0  -7   1       37.33       39.13      0.78 o 
   1  -7   1      218.48      197.70      3.00 o 
   2  -7   1      149.54      138.10      1.95 o 
   3  -7   1       25.77       28.84      0.91 o 
   4  -7   1      292.13      339.60      4.66 o 
   5  -7   1       61.46       70.25      2.42 o 
   6  -7   1       13.29       15.51      3.36 o 
   7  -7   1       40.11       43.58      6.84 o 
   8  -7   1        8.07        9.52      2.05 o 
   9  -7   1        0.07        0.46      1.66 o 
  -8  -6   1        6.96        0.52      3.10 o 
  -7  -6   1       42.25       50.03      2.46 o 
  -6  -6   1        4.26        2.66      1.38 o 
  -5  -6   1      175.23      180.57      3.91 o 
  -4  -6   1        4.85        9.06      0.69 o 
  -3  -6   1      470.72      476.71      6.06 o 
  -2  -6   1        6.18        3.41      0.39 o 
  -1  -6   1       74.02       85.73      1.11 o 
   0  -6   1       17.79       13.43      0.46 o 
   1  -6   1      336.32      383.93      4.80 o 
   2  -6   1      395.91      388.12      4.52 o 
   3  -6   1     6292.05     6498.36     74.32 o 
   4  -6   1      360.92      397.80      5.28 o 
   5  -6   1      285.92      315.72      5.03 o 
   6  -6   1       17.31       14.72      1.80 o 
   7  -6   1      137.10      158.04      6.07 o 
   8  -6   1       26.84       23.23      6.07 o 
   9  -6   1        1.48        0.86      1.42 o 
  -9  -5   1        3.74        9.45      3.23 o 
  -8  -5   1        9.58        7.67      6.58 o 
  -7  -5   1        9.36        8.11      1.28 o 
  -6  -5   1       97.69      106.37      3.02 o 
  -5  -5   1      116.10      108.24      2.68 o 
  -4  -5   1        9.85        7.33      0.67 o 
  -3  -5   1      239.25      255.83      3.53 o 
  -2  -5   1       75.65       55.53      1.06 o 
  -1  -5   1      607.30      579.09      5.98 o 
   0  -5   1      990.53      967.02     11.23 o 
   1  -5   1     1912.89     1844.19     21.33 o 
   2  -5   1     3504.11     3624.76     38.33 o 
   3  -5   1      592.86      647.04      7.93 o 
   4  -5   1      161.51      198.82      2.96 o 
   5  -5   1       34.10       22.93      1.10 o 
   6  -5   1       10.21        9.93      1.73 o 
   7  -5   1        4.78        3.01      3.87 o 
   8  -5   1       96.39      103.39      4.63 o 
   9  -5   1        4.84        2.40      2.33 o 
  -9  -4   1       59.07       55.40      4.34 o 
  -8  -4   1       95.11      103.57     15.11 o 
  -7  -4   1        0.10       -0.46      0.92 o 
  -6  -4   1       25.82       22.35      1.42 o 
  -5  -4   1      787.41      769.38      9.65 o 
  -4  -4   1       33.74       32.09      0.98 o 
  -3  -4   1        0.04        0.64      0.31 o 
  -2  -4   1     2305.36     2381.84     27.41 o 
  -1  -4   1      336.29      328.42      3.71 o 
   0  -4   1      827.78      758.60      8.81 o 
   1  -4   1       54.08       63.40      0.95 o 
   2  -4   1      721.88      704.05      8.40 o 
   3  -4   1        8.45        6.79      0.67 o 
   4  -4   1      430.70      458.71      6.57 o 
   5  -4   1      185.67      194.79      3.44 o 
   6  -4   1       12.45        9.63      2.27 o 
   7  -4   1       17.45       16.72      2.17 o 
   8  -4   1       51.96       63.27      3.71 o 
   9  -4   1       29.33       33.59      2.27 o 
  -9  -3   1       50.65       61.14      7.49 o 
  -8  -3   1        9.92        7.06      2.42 o 
  -7  -3   1      109.15      100.52      3.32 o 
  -6  -3   1       54.47       58.29      1.75 o 
  -5  -3   1      361.44      349.58      4.88 o 
  -4  -3   1      284.22      318.73      4.32 o 
  -3  -3   1     1188.56     1089.43     11.83 o 
  -2  -3   1     1533.26     1605.22     17.13 o 
  -1  -3   1      435.45      417.28      4.28 o 
   0  -3   1     2476.49     2521.59     31.07 o 
   1  -3   1      480.97      502.77      6.02 o 
   2  -3   1     1926.85     1942.69     30.30 o 
   3  -3   1      404.56      422.85      5.91 o 
   4  -3   1     2041.01     2147.77     30.76 o 
   5  -3   1       81.31       97.94      3.48 o 
   6  -3   1      211.57      206.05      5.94 o 
   7  -3   1       63.72       55.75      3.37 o 
   8  -3   1        7.32        5.99      1.34 o 
   9  -3   1        5.19        7.45      1.89 o 
  -9  -2   1        0.06       -2.05      2.05 o 
  -8  -2   1        7.27        5.14      2.29 o 
  -7  -2   1      164.00      154.59      3.51 o 
  -6  -2   1      155.39      159.68      3.42 o 
  -5  -2   1      152.86      159.84      2.90 o 
  -4  -2   1      927.52      989.06     14.43 o 
  -3  -2   1      690.79      725.71      8.75 o 
  -2  -2   1     2447.34     2471.98     26.13 o 
  -1  -2   1     2440.00     2328.35     24.72 o 
   0  -2   1        9.79        3.50      0.31 o 
   1  -2   1      768.03      746.72     14.33 o 
   2  -2   1     1581.28     1557.89     28.05 o 
   3  -2   1      936.67      955.94     13.98 o 
   4  -2   1      140.50      173.59      2.78 o 
   5  -2   1        3.50        6.52      1.40 o 
   6  -2   1      348.90      373.72      6.07 o 
   7  -2   1       30.92       32.54      2.83 o 
   8  -2   1       36.97       37.14      3.09 o 
   9  -2   1        4.46        2.47      3.36 o 
  -9  -1   1       14.44       12.36      2.97 o 
  -8  -1   1      287.08      287.90      9.44 o 
  -7  -1   1       20.60       17.38      1.41 o 
  -6  -1   1        6.61        5.85      0.82 o 
  -5  -1   1     1013.04      943.68     12.64 o 
  -4  -1   1       16.05       21.59      0.99 o 
  -3  -1   1        0.32        1.09      0.53 o 
  -2  -1   1     7303.34     7131.72    298.44 o 
  -1  -1   1       43.39       43.91      0.62 o 
   0  -1   1      357.79      357.36      8.58 o 
   1  -1   1     1080.83     1145.92     13.43 o 
   2  -1   1    11688.69    11190.69    316.31 o 
   3  -1   1     1681.78     1805.86     20.90 o 
   4  -1   1      814.73      717.16      8.76 o 
   5  -1   1        5.02        3.15      1.72 o 
   6  -1   1       89.67       99.50      2.34 o 
   7  -1   1      221.37      217.54      4.46 o 
   8  -1   1      272.32      273.78      7.56 o 
   9  -1   1       27.74       21.96      3.09 o 
  -9   0   1       43.46       48.75      3.78 o 
  -8   0   1      434.56      435.26     11.67 o 
  -7   0   1       91.58       84.90      3.67 o 
  -6   0   1      231.39      232.35      3.94 o 
  -5   0   1       29.96       31.16      1.13 o 
  -4   0   1       33.25       27.10      0.92 o 
  -3   0   1     2144.45     2101.00     26.54 o 
  -2   0   1     3819.78     4100.43     90.76 o 
  -1   0   1     2470.45     2482.48     65.83 o 
   0   0   1     1051.59     1051.87     21.39 o 
   1   0   1      771.73      830.71      8.33 o 
   2   0   1    10257.40    10374.41    248.52 o 
   3   0   1      287.92      277.13      3.60 o 
   4   0   1     1673.76     1739.89     20.35 o 
   5   0   1      168.59      170.94      2.67 o 
   6   0   1     1274.49     1246.00     14.95 o 
   7   0   1      186.89      188.80      3.24 o 
   8   0   1      231.57      242.30      7.94 o 
   9   0   1        3.19        4.70      2.42 o 
 -10   1   1       21.32       23.09      3.53 o 
  -9   1   1       48.42       50.37      3.90 o 
  -8   1   1       12.41       16.71      2.72 o 
  -7   1   1       29.35       31.58      2.85 o 
  -6   1   1       37.60       36.72      1.57 o 
  -5   1   1       45.30       42.59      1.25 o 
  -4   1   1      875.66      811.88     10.83 o 
  -3   1   1     1518.99     1503.20     19.19 o 
  -2   1   1     5701.98     5597.73    116.73 o 
  -1   1   1      228.04      256.21      3.43 o 
   0   1   1     2167.67     2196.67     26.86 o 
   1   1   1      195.21      211.91      2.22 o 
   2   1   1     7968.76     8019.36     91.11 o 
   3   1   1        9.80       12.51      0.44 o 
   4   1   1     1963.03     1972.22     22.75 o 
   5   1   1      179.19      190.88      3.60 o 
   6   1   1      448.74      442.42      5.50 o 
   7   1   1        6.82       11.25      1.19 o 
   8   1   1        7.78        4.39      3.49 o 
   9   1   1      134.39      145.22      6.36 o 
 -10   2   1        3.29        0.52      2.84 o 
  -9   2   1        1.34       -0.19      2.19 o 
  -8   2   1      340.24      359.12     10.04 o 
  -7   2   1       62.41       56.50      3.46 o 
  -6   2   1      147.01      144.98      2.85 o 
  -5   2   1       22.59       25.74      1.91 o 
  -4   2   1      899.38      939.50     12.38 o 
  -3   2   1      181.54      171.01      2.70 o 
  -2   2   1    12475.24    13003.06    406.52 o 
  -1   2   1    19077.50    19277.38    491.35 o 
   0   2   1     4919.49     4848.07     85.80 o 
   1   2   1    45667.94    38761.25   1619.82 o 
   2   2   1     7068.38     7147.54     75.31 o 
   3   2   1      557.91      516.34      5.81 o 
   4   2   1     3762.52     3815.91     43.49 o 
   5   2   1        9.64        8.66      0.61 o 
   6   2   1      401.22      403.17      4.77 o 
   7   2   1      176.46      172.21      6.20 o 
   8   2   1       56.27       65.99      4.26 o 
   9   2   1        0.41       -1.34      2.58 o 
 -10   3   1       66.18       67.68      4.52 o 
  -9   3   1       11.44       11.97      3.49 o 
  -8   3   1      230.60      229.95      7.36 o 
  -7   3   1       19.34       23.25      6.33 o 
  -6   3   1     1810.52     1779.14     26.23 o 
  -5   3   1      498.45      495.17      7.06 o 
  -4   3   1     1119.34     1080.09     14.13 o 
  -3   3   1       44.72       33.34      0.96 o 
  -2   3   1     3309.94     3451.28     44.42 o 
  -1   3   1     2192.77     1964.82     24.63 o 
   0   3   1    23001.60    22034.34    548.58 o 
   1   3   1     1642.10     1722.31     19.48 o 
   2   3   1       94.99       95.91      1.28 o 
   3   3   1       19.04       24.03      0.62 o 
   4   3   1      208.90      196.61      4.48 o 
   5   3   1        4.60        4.15      0.53 o 
   6   3   1       16.23       13.85      1.27 o 
   7   3   1      660.76      680.79     21.11 o 
   8   3   1       31.30       28.25      3.23 o 
   9   3   1       19.38       19.51      3.34 o 
 -10   4   1        0.92       -3.61      3.61 o 
  -9   4   1       27.16       28.81      4.00 o 
  -8   4   1       69.40       66.56      4.65 o 
  -7   4   1       84.15       77.89      3.78 o 
  -6   4   1      751.31      766.89     13.95 o 
  -5   4   1       18.25       17.52      1.03 o 
  -4   4   1     2237.34     2223.80     28.28 o 
  -3   4   1      435.27      438.97      6.04 o 
  -2   4   1        0.01        0.53      0.41 o 
  -1   4   1     2151.06     2169.75     27.16 o 
   0   4   1    12345.09    11686.48    206.74 o 
   1   4   1     2200.54     2217.42     24.94 o 
   2   4   1       53.89       68.24      1.57 o 
   3   4   1     5346.39     5312.89     60.84 o 
   4   4   1      596.20      556.48      6.41 o 
   5   4   1        3.24        1.57      0.49 o 
   6   4   1      457.74      456.04      7.89 o 
   7   4   1      189.46      197.01     12.53 o 
   8   4   1        3.19        2.29      2.29 o 
   9   4   1       38.31       43.34      4.19 o 
  -9   5   1        0.00        2.07      2.05 o 
  -8   5   1      377.68      397.69     10.38 o 
  -7   5   1        0.34        3.36      4.39 o 
  -6   5   1      348.99      338.45      9.83 o 
  -5   5   1        0.17        0.99      0.59 o 
  -4   5   1        7.33        4.07      0.61 o 
  -3   5   1      118.20      115.88      2.06 o 
  -2   5   1      307.85      343.48      4.76 o 
  -1   5   1      236.93      226.10      2.90 o 
   0   5   1      323.66      292.80      3.17 o 
   1   5   1      388.93      337.63      3.60 o 
   2   5   1      857.60      873.67     12.68 o 
   3   5   1      130.82      131.75      2.77 o 
   4   5   1       31.99       29.41      0.77 o 
   5   5   1       65.31       65.87      2.17 o 
   6   5   1       81.78       89.50      4.06 o 
   7   5   1       29.25       31.36      2.14 o 
   8   5   1       10.58        9.22      2.97 o 
  -9   6   1       22.31       28.40      4.65 o 
  -8   6   1        0.01       -1.73      3.36 o 
  -7   6   1      184.00      172.49      5.52 o 
  -6   6   1      856.90      839.99     18.05 o 
  -5   6   1     1366.10     1341.14     17.64 o 
  -4   6   1      203.60      212.67      3.48 o 
  -3   6   1      237.68      217.78      3.38 o 
  -1   6   1      648.06      556.21      6.20 o 
   0   6   1        5.02        6.27      0.29 o 
   1   6   1     1030.53      964.16     10.55 o 
   2   6   1       49.36       45.41      2.27 o 
   3   6   1      593.43      552.07      8.58 o 
   4   6   1       71.14       68.70      2.10 o 
   5   6   1      813.46      808.37     12.63 o 
   6   6   1        6.46        3.88      1.09 o 
   7   6   1        1.10        1.73      1.27 o 
   8   6   1       16.62       22.76      3.23 o 
  -9   7   1       96.97      108.98      7.49 o 
  -8   7   1        0.11       -1.29      2.58 o 
  -7   7   1       53.22       42.51      2.79 o 
  -6   7   1      561.06      604.22     13.44 o 
  -5   7   1      142.89      152.69      3.24 o 
  -4   7   1      200.00      186.46      3.19 o 
  -3   7   1      983.28      980.26     12.86 o 
  -2   7   1        1.50        1.56      0.54 o 
  -1   7   1      184.98      189.96      2.43 o 
   0   7   1      654.86      685.73      7.13 o 
   1   7   1        0.57        0.09      0.48 o 
   2   7   1      289.37      262.91      4.52 o 
   3   7   1      106.08      103.07      2.51 o 
   4   7   1        1.06        0.65      0.80 o 
   5   7   1       49.93       48.88      2.10 o 
   6   7   1        0.01       -0.91      0.91 o 
   7   7   1       54.97       60.55      2.60 o 
   8   7   1       15.98       18.09      3.19 o 
  -9   8   1       13.20        9.81      3.87 o 
  -8   8   1       55.77       43.90      4.65 o 
  -7   8   1       59.63       53.97      4.65 o 
  -6   8   1      190.73      199.05      8.01 o 
  -5   8   1      308.73      310.22      6.15 o 
  -4   8   1        4.61        5.00      0.86 o 
  -3   8   1      532.85      491.33      6.30 o 
  -2   8   1       88.80       71.28      1.26 o 
  -1   8   1       30.51       29.53      0.77 o 
   0   8   1      313.02      319.29      3.86 o 
   1   8   1        0.63       -0.31      0.31 o 
   2   8   1      329.35      315.63      5.33 o 
   3   8   1       37.08       33.29      1.51 o 
   4   8   1       29.86       34.06      2.72 o 
   5   8   1       21.97       27.33      1.62 o 
   6   8   1        9.47       12.84      1.41 o 
   7   8   1        0.03       -0.55      1.01 o 
  -9   9   1       28.93       34.60      4.65 o 
  -8   9   1       35.34       45.44      4.91 o 
  -7   9   1        0.09       -0.77      2.32 o 
  -6   9   1       70.31       67.92      4.65 o 
  -5   9   1        0.43       -0.96      0.96 o 
  -4   9   1       21.19       23.58      1.30 o 
  -3   9   1      355.21      364.42      4.96 o 
  -2   9   1      260.37      238.04      3.11 o 
  -1   9   1      428.15      453.33      5.33 o 
   0   9   1        4.20        5.66      0.60 o 
   1   9   1      331.74      358.71      4.13 o 
   2   9   1       36.07       48.88      1.72 o 
   3   9   1      961.24      919.13     14.35 o 
   4   9   1       10.06       14.43      1.33 o 
   5   9   1      180.19      178.82      4.14 o 
   6   9   1       17.06       12.85      1.28 o 
   7   9   1        8.03        8.37      1.93 o 
  -9  10   1       16.28       18.59      4.13 o 
  -8  10   1        7.65       12.65      3.36 o 
  -7  10   1      122.31      126.82      6.72 o 
  -6  10   1      102.98       94.79      5.68 o 
  -5  10   1       92.08       83.55      3.47 o 
  -4  10   1      448.83      458.01      8.38 o 
  -3  10   1      171.80      167.51      2.73 o 
  -2  10   1       80.70       68.31      2.01 o 
  -1  10   1        4.92        4.84      0.56 o 
   0  10   1      225.67      216.17      2.75 o 
   1  10   1       17.45       24.73      1.04 o 
   2  10   1      199.29      195.22      3.50 o 
   3  10   1        1.20        2.45      0.92 o 
   4  10   1        0.05       -0.37      0.89 o 
   5  10   1       45.61       36.17      2.86 o 
   6  10   1       12.70       13.66      1.71 o 
  -8  11   1        4.91        4.39      3.10 o 
  -7  11   1        1.34       -0.52      2.58 o 
  -6  11   1        0.14       -1.81      1.81 o 
  -5  11   1       23.16       28.92      3.36 o 
  -4  11   1       13.10       10.61      2.32 o 
  -3  11   1       11.62       14.91      0.93 o 
  -2  11   1       16.81       15.57      0.75 o 
  -1  11   1      160.85      164.95      2.60 o 
   0  11   1        3.32        1.58      0.63 o 
   1  11   1        0.70        2.79      0.69 o 
   2  11   1       95.44       90.01      3.14 o 
   3  11   1        0.00       -0.20      0.80 o 
   4  11   1       71.07       71.02      2.61 o 
   5  11   1        7.56        6.39      1.17 o 
   6  11   1        1.78       -0.95      1.03 o 
  -8  12   1       10.18       10.07      3.36 o 
  -7  12   1        0.94       -2.32      2.32 o 
  -6  12   1        0.34        0.26      2.32 o 
  -5  12   1       16.05       15.23      2.84 o 
  -4  12   1       48.43       49.28      3.01 o 
  -3  12   1       42.72       41.82      2.74 o 
  -2  12   1       13.17       13.46      0.77 o 
  -1  12   1       39.83       45.56      1.57 o 
   0  12   1        0.35        0.44      0.70 o 
   1  12   1        0.55       -0.63      0.63 o 
   2  12   1       20.06       12.54      1.05 o 
   3  12   1        5.18        3.28      1.04 o 
   4  12   1        3.91        1.62      1.08 o 
   5  12   1        7.94       11.57      1.63 o 
  -7  13   1        5.54        9.55      3.10 o 
  -6  13   1        3.28        3.61      2.58 o 
  -5  13   1        8.33        9.55      2.84 o 
  -4  13   1        3.38        1.97      1.55 o 
  -3  13   1        0.92        0.18      1.54 o 
  -2  13   1        0.13       -0.97      0.97 o 
  -1  13   1       21.03       17.41      1.38 o 
   0  13   1       43.45       36.08      1.48 o 
   1  13   1        1.87        3.12      0.90 o 
   2  13   1        4.89        6.46      0.97 o 
   3  13   1        4.56        7.36      1.12 o 
   4  13   1        2.92        2.34      1.10 o 
   5  13   1        5.50        4.87      1.25 o 
  -7  14   1        0.12        1.81      2.84 o 
  -6  14   1        4.72        7.49      2.84 o 
  -5  14   1        0.28        1.55      2.58 o 
  -4  14   1       16.63       24.64      2.46 o 
  -3  14   1       12.24       18.19      2.28 o 
  -2  14   1        1.00       -0.08      1.54 o 
  -1  14   1        0.12       -0.04      0.87 o 
   0  14   1        0.40       -0.73      0.73 o 
   1  14   1        0.29       -0.27      0.79 o 
   2  14   1        1.65       -0.59      0.92 o 
   3  14   1       20.18       23.29      2.20 o 
   4  14   1        3.04        1.45      1.27 o 
  -6  15   1        0.18       -2.32      2.58 o 
  -5  15   1        0.80       -2.32      2.32 o 
  -4  15   1       15.11       19.08      2.46 o 
  -3  15   1       28.05       24.46      2.54 o 
  -2  15   1        5.72        5.56      1.07 o 
  -1  15   1       40.83       43.21      1.87 o 
   0  15   1        6.61        8.13      1.51 o 
   1  15   1        6.02        3.04      1.02 o 
   2  15   1        1.32       -0.87      1.02 o 
   3  15   1        0.80       -1.01      1.23 o 
  -5  16   1       13.15       13.94      3.36 o 
  -4  16   1        3.97        6.20      2.84 o 
  -3  16   1        8.92       12.40      2.37 o 
  -2  16   1        7.54        3.20      1.24 o 
  -1  16   1        1.97        4.29      1.05 o 
   0  16   1        0.97        0.19      1.05 o 
   1  16   1        7.10       10.34      1.33 o 
  -2  17   1       26.39       24.87      1.84 o 
  -1  17   1       19.22       18.42      1.49 o 
   0 -17   2       33.53       34.77      2.21 o 
   1 -17   2       16.12       20.04      2.16 o 
   2 -17   2        0.84        2.14      1.31 o 
   3 -17   2        3.29        3.31      1.40 o 
  -2 -16   2       10.49        4.95      1.11 o 
  -1 -16   2       13.89       11.99      1.22 o 
   0 -16   2        2.16        0.77      0.80 o 
   1 -16   2        7.71        8.47      0.91 o 
   2 -16   2        8.09        7.12      1.22 o 
   3 -16   2       13.67       15.58      1.71 o 
   4 -16   2       12.54        9.80      2.19 o 
   5 -16   2        1.58        3.10      2.32 o 
  -3 -15   2        6.63        3.81      1.26 o 
  -2 -15   2       39.75       36.31      1.90 o 
  -1 -15   2        1.13        2.70      0.87 o 
   0 -15   2        0.56       -0.76      0.76 o 
   1 -15   2        0.23       -0.82      0.82 o 
   2 -15   2        9.34        9.53      0.93 o 
   3 -15   2       20.35       23.27      2.46 o 
   4 -15   2       30.21       30.47      4.13 o 
   5 -15   2       15.53       22.61      2.37 o 
   6 -15   2       16.58       20.65      3.36 o 
  -4 -14   2        1.74        3.71      1.30 o 
  -3 -14   2        4.93        3.94      1.16 o 
  -2 -14   2        0.41        0.52      0.92 o 
  -1 -14   2       51.83       54.07      1.97 o 
   0 -14   2       14.24        7.50      1.04 o 
   1 -14   2       26.28       26.86      1.20 o 
   2 -14   2       24.95       26.58      1.30 o 
   3 -14   2        4.53        1.59      0.80 o 
   4 -14   2        0.01       -1.18      1.18 o 
   5 -14   2       39.42       40.32      6.97 o 
   6 -14   2       25.76       22.98      3.36 o 
   7 -14   2        0.60        1.29      2.32 o 
  -5 -13   2        4.35        3.07      1.33 o 
  -4 -13   2        1.77        0.60      1.10 o 
  -3 -13   2       23.68       27.57      1.64 o 
  -2 -13   2       33.51       30.19      1.90 o 
  -1 -13   2       27.37       29.21      1.39 o 
   0 -13   2        4.70        2.32      0.68 o 
   1 -13   2       17.47       20.92      0.94 o 
   2 -13   2       18.83       16.07      0.92 o 
   3 -13   2        0.29       -0.29      0.76 o 
   4 -13   2      105.73      105.97      3.06 o 
   5 -13   2        0.79        0.77      1.36 o 
   6 -13   2       51.21       55.12      3.10 o 
   7 -13   2       15.67       15.49      3.10 o 
  -6 -12   2        9.23        9.73      1.55 o 
  -5 -12   2        3.91        2.05      1.12 o 
  -4 -12   2       31.77       30.34      1.75 o 
  -3 -12   2       42.56       48.49      2.03 o 
  -2 -12   2       49.22       43.72      2.20 o 
  -1 -12   2        0.66       -0.45      0.67 o 
   0 -12   2       60.01       66.15      2.08 o 
   1 -12   2        0.04        0.40      0.45 o 
   2 -12   2      324.46      336.32      4.06 o 
   3 -12   2       20.37       13.76      1.05 o 
   4 -12   2      171.34      170.11      3.96 o 
   5 -12   2       14.67       10.24      2.58 o 
   6 -12   2       42.14       42.60      3.87 o 
   7 -12   2        0.51        4.13      2.32 o 
   8 -12   2       11.61       21.17      3.36 o 
  -6 -11   2       11.80        8.15      1.45 o 
  -5 -11   2       66.48       70.75      2.67 o 
  -4 -11   2       57.16       57.02      2.27 o 
  -3 -11   2        2.26        1.47      0.82 o 
  -2 -11   2        0.19       -0.71      0.71 o 
  -1 -11   2       20.96       22.09      1.12 o 
   0 -11   2        0.11        0.39      0.36 o 
   1 -11   2       30.78       32.96      1.07 o 
   2 -11   2      288.38      310.89      4.03 o 
   3 -11   2       57.67       51.84      1.86 o 
   4 -11   2        3.44        1.43      1.06 o 
   5 -11   2        1.95       -0.06      1.16 o 
   6 -11   2      155.09      155.05      4.84 o 
   7 -11   2       20.87       15.49      3.10 o 
   8 -11   2       13.96       11.10      2.84 o 
  -7 -10   2        4.47        2.62      1.35 o 
  -6 -10   2        0.03        0.23      0.99 o 
  -5 -10   2       80.59       78.06      2.67 o 
  -4 -10   2       38.16       37.99      1.82 o 
  -3 -10   2       17.32       15.49      1.14 o 
  -2 -10   2      222.26      205.35      3.97 o 
  -1 -10   2        0.18       -0.09      0.34 o 
   0 -10   2      195.92      220.85      2.78 o 
   1 -10   2        0.02        1.05      0.40 o 
   2 -10   2     1062.24     1052.07     12.62 o 
   3 -10   2       20.20       25.10      1.08 o 
   4 -10   2       35.00       35.19      1.69 o 
   5 -10   2      206.38      205.42      5.57 o 
   6 -10   2       14.14       18.87      1.91 o 
   7 -10   2       22.79       31.83      4.52 o 
   8 -10   2       19.06       15.75      2.84 o 
  -7  -9   2       21.79       21.42      1.79 o 
  -6  -9   2       65.67       69.30      2.72 o 
  -5  -9   2        1.96        0.95      1.01 o 
  -4  -9   2        9.85       13.03      1.57 o 
  -3  -9   2        0.01       -0.20      0.70 o 
  -2  -9   2      161.91      157.83      2.27 o 
  -1  -9   2       81.91       83.56      1.38 o 
   0  -9   2        9.95        8.37      0.59 o 
   1  -9   2        8.67        5.51      0.72 o 
   2  -9   2      194.22      207.53      3.30 o 
   3  -9   2        0.69        0.77      0.48 o 
   4  -9   2      205.60      200.88      3.75 o 
   5  -9   2       15.44       10.81      2.97 o 
   6  -9   2       12.81        8.67      1.61 o 
   7  -9   2       78.51       82.33      3.56 o 
   8  -9   2        1.47        0.32      1.17 o 
   9  -9   2        0.01        2.07      2.32 o 
  -8  -8   2       11.01       13.39      2.81 o 
  -7  -8   2        1.27       -0.97      1.07 o 
  -6  -8   2       18.00       15.50      1.75 o 
  -5  -8   2        2.88        1.20      0.87 o 
  -4  -8   2       13.42        7.91      1.07 o 
  -3  -8   2       20.25       13.80      0.94 o 
  -2  -8   2       72.47       71.54      1.24 o 
  -1  -8   2      839.24      797.68      7.79 o 
   0  -8   2      510.39      541.08      5.76 o 
   1  -8   2     1674.69     1800.05     19.35 o 
   2  -8   2        9.53        4.02      0.48 o 
   3  -8   2        3.98       -0.22      0.42 o 
   4  -8   2       13.52       16.18      0.87 o 
   5  -8   2      277.37      269.70      6.77 o 
   6  -8   2       24.06       16.48      1.83 o 
   7  -8   2        8.76       14.21      1.98 o 
   8  -8   2        0.14        0.33      2.17 o 
   9  -8   2       29.04       34.05      2.83 o 
  -8  -7   2       17.44       22.19      3.23 o 
  -7  -7   2       24.25       22.48      1.90 o 
  -6  -7   2       40.56       39.87      1.91 o 
  -5  -7   2        3.35        1.94      0.90 o 
  -4  -7   2       16.29       13.60      0.71 o 
  -3  -7   2        7.32        6.32      0.53 o 
  -2  -7   2      278.04      254.70      3.16 o 
  -1  -7   2      593.02      611.44      6.38 o 
   0  -7   2      127.60      142.66      1.83 o 
   1  -7   2     2604.55     2553.35     27.18 o 
   2  -7   2      105.63       98.93      1.82 o 
   3  -7   2       86.01      109.86      1.85 o 
   4  -7   2       45.11       48.15      1.09 o 
   5  -7   2      389.59      397.99      9.24 o 
   6  -7   2        7.17        7.92      2.19 o 
   7  -7   2       69.62       72.37      4.65 o 
   8  -7   2        0.00       -1.36      1.36 o 
   9  -7   2       48.75       52.89      2.86 o 
  -8  -6   2        5.58        6.79      2.97 o 
  -7  -6   2        0.93       -1.44      1.44 o 
  -6  -6   2       17.10       11.38      1.25 o 
  -5  -6   2        1.07       -0.08      0.75 o 
  -4  -6   2        0.00       -0.45      0.45 o 
  -3  -6   2      749.69      693.03      8.57 o 
  -2  -6   2       53.92       61.14      1.04 o 
  -1  -6   2      695.32      710.97      7.30 o 
   0  -6   2     1032.80     1068.26     10.73 o 
   1  -6   2      996.92     1041.41     11.30 o 
   2  -6   2        6.47        7.51      0.80 o 
   3  -6   2      785.02      946.82     12.50 o 
   4  -6   2      103.12      104.98      1.69 o 
   5  -6   2      186.57      193.40      3.47 o 
   6  -6   2        7.04        6.42      1.94 o 
   7  -6   2      334.46      329.90     17.20 o 
   8  -6   2        7.68        7.85      1.56 o 
   9  -6   2        0.65        1.17      1.45 o 
  -9  -5   2        0.02        0.37      3.74 o 
  -8  -5   2        8.00        7.81      2.46 o 
  -7  -5   2       25.43       27.92      1.93 o 
  -6  -5   2        0.64       -1.33      1.56 o 
  -5  -5   2        3.53        3.79      0.64 o 
  -4  -5   2       24.80       23.56      1.16 o 
  -3  -5   2       25.07       39.02      0.92 o 
  -2  -5   2       92.46      102.17      1.39 o 
  -1  -5   2     1861.69     1819.32     18.01 o 
   0  -5   2        0.09        3.37      0.33 o 
   1  -5   2        2.31        3.18      0.43 o 
   2  -5   2      156.42      163.65      2.75 o 
   3  -5   2     1056.45     1067.49     12.73 o 
   4  -5   2      333.23      347.65      5.25 o 
   5  -5   2        1.02       -0.54      0.54 o 
   6  -5   2       18.58       19.63      1.98 o 
   7  -5   2       69.15       71.93      2.73 o 
   8  -5   2        0.16       -0.28      1.14 o 
   9  -5   2       30.98       39.41      2.51 o 
  -9  -4   2        7.03        8.59      2.72 o 
  -8  -4   2       12.87       16.61      2.72 o 
  -7  -4   2        0.45       -0.34      0.87 o 
  -6  -4   2       29.46       29.19      1.27 o 
  -5  -4   2      144.39      141.07      2.49 o 
  -4  -4   2      526.92      577.91      7.35 o 
  -3  -4   2      606.84      690.95      7.74 o 
  -2  -4   2      434.90      417.01      4.41 o 
  -1  -4   2        1.97        3.99      0.22 o 
   0  -4   2       29.46       36.93      0.68 o 
   1  -4   2      991.96      976.65     10.54 o 
   2  -4   2      123.06      115.00      1.46 o 
   3  -4   2      620.15      656.22      9.99 o 
   4  -4   2     3537.57     3749.67     47.68 o 
   5  -4   2       94.91      116.63      2.42 o 
   6  -4   2      294.78      300.97      9.13 o 
   7  -4   2      132.33      143.17      3.94 o 
   8  -4   2       25.35       31.69      2.09 o 
   9  -4   2        5.29        3.32      1.56 o 
  -9  -3   2       28.76       30.81      3.53 o 
  -8  -3   2        0.10       -0.22      1.94 o 
  -7  -3   2       27.72       29.66      1.81 o 
  -6  -3   2       39.67       38.68      1.58 o 
  -5  -3   2      257.45      238.02      5.59 o 
  -4  -3   2       78.57       83.39      1.61 o 
  -3  -3   2     5457.51     5572.18     63.59 o 
  -2  -3   2     1540.78     1513.88     15.06 o 
  -1  -3   2      159.00      159.73      1.80 o 
   0  -3   2      850.88      876.87     10.12 o 
   1  -3   2        4.00        0.73      0.18 o 
   2  -3   2     1463.26     1464.12     18.22 o 
   3  -3   2      212.25      231.24      3.98 o 
   4  -3   2     1616.23     1804.66     23.40 o 
   5  -3   2       17.76       17.77      0.92 o 
   6  -3   2       21.58       26.30      1.21 o 
   7  -3   2        0.88        1.27      1.71 o 
   8  -3   2       50.63       51.02      2.58 o 
   9  -3   2       26.01       25.42      2.07 o 
  -9  -2   2       54.88       55.09      4.52 o 
  -8  -2   2        4.75        4.35      3.23 o 
  -7  -2   2       18.09       17.10      2.03 o 
  -6  -2   2       20.38       25.35      1.66 o 
  -5  -2   2       27.24       30.15      1.29 o 
  -4  -2   2      357.42      375.97      5.43 o 
  -3  -2   2     3665.59     3506.49     47.06 o 
  -2  -2   2      411.74      435.36      5.85 o 
  -1  -2   2      140.39      138.42      1.48 o 
   0  -2   2        7.23        2.70      0.42 o 
   1  -2   2      190.46      181.22      2.30 o 
   2  -2   2     2152.28     2038.29     40.25 o 
   3  -2   2     2480.34     2536.09     32.18 o 
   4  -2   2     1409.38     1418.71     19.08 o 
   5  -2   2       38.39       36.78      1.11 o 
   6  -2   2      187.30      207.75      3.70 o 
   7  -2   2      113.27      103.65      3.31 o 
   8  -2   2        2.22        2.99      1.34 o 
   9  -2   2        2.41       -0.07      1.98 o 
  -9  -1   2       25.81       26.56      3.87 o 
  -8  -1   2       31.68       29.18      3.10 o 
  -7  -1   2        6.02        2.41      0.83 o 
  -6  -1   2        4.91        4.80      0.77 o 
  -5  -1   2      475.62      477.66      6.89 o 
  -4  -1   2     1455.53     1353.08     17.57 o 
  -3  -1   2      111.13      137.81      5.60 o 
  -2  -1   2       87.21      107.81      1.77 o 
  -1  -1   2      223.86      222.35      2.73 o 
   0  -1   2      694.80      708.15      8.34 o 
   1  -1   2      647.38      591.74      7.94 o 
   2  -1   2     1695.55     1754.98     25.82 o 
   3  -1   2      149.97      161.20      1.99 o 
   4  -1   2      277.82      311.13      3.58 o 
   5  -1   2      163.27      174.19      2.34 o 
   6  -1   2      142.55      147.02      2.64 o 
   7  -1   2        2.96        2.46      0.98 o 
   8  -1   2        4.49        4.83      1.39 o 
   9  -1   2       42.98       42.54      3.64 o 
  -9   0   2       11.48        9.61      6.84 o 
  -8   0   2       51.52       63.16      3.90 o 
  -7   0   2       23.43       24.17      1.99 o 
  -6   0   2      477.20      480.79      7.08 o 
  -5   0   2       12.89       14.90      0.86 o 
  -4   0   2       14.14        9.17      0.65 o 
  -3   0   2       20.01       23.27      1.40 o 
  -2   0   2     2853.15     2872.28     39.71 o 
  -1   0   2     2096.12     2038.08     26.81 o 
   0   0   2      130.68      151.67      1.90 o 
   1   0   2      205.47      166.00      1.92 o 
   2   0   2    10259.97     9793.97    179.25 o 
   3   0   2      324.92      297.35      3.10 o 
   4   0   2      657.28      630.15      6.72 o 
   5   0   2       28.29       18.50      1.07 o 
   6   0   2        4.35        6.33      0.74 o 
   7   0   2      171.65      178.88      3.17 o 
   8   0   2       51.13       56.14      3.82 o 
   9   0   2       33.61       33.79      3.74 o 
 -10   1   2       43.95       40.28      3.85 o 
  -9   1   2        0.75       -1.91      1.91 o 
  -8   1   2       42.87       47.62      3.53 o 
  -7   1   2        7.43        4.41      3.10 o 
  -6   1   2      524.71      523.15      7.61 o 
  -5   1   2       13.56       15.75      0.86 o 
  -4   1   2      618.14      569.91      7.88 o 
  -3   1   2     1670.39     1672.37     21.30 o 
  -2   1   2      766.63      777.64     10.06 o 
  -1   1   2     7125.43     7417.03    191.64 o 
   0   1   2     1326.51     1360.58     13.45 o 
   1   1   2     2146.35     2264.53     20.98 o 
   2   1   2     1478.08     1525.34     16.14 o 
   3   1   2       20.34       15.86      0.50 o 
   4   1   2      116.51      136.44      1.87 o 
   5   1   2       14.99       20.21      0.71 o 
   6   1   2      108.17      121.60      2.16 o 
   7   1   2       41.98       45.23      3.27 o 
   8   1   2       15.84       14.86      2.72 o 
   9   1   2        2.94        2.21      2.42 o 
 -10   2   2       41.93       43.82      4.08 o 
  -9   2   2       29.91       33.41      3.29 o 
  -8   2   2      251.91      254.06     18.09 o 
  -7   2   2      408.85      418.22     10.75 o 
  -6   2   2      203.25      192.09      3.49 o 
  -5   2   2      374.54      385.38      5.72 o 
  -4   2   2       50.08       55.41      1.42 o 
  -3   2   2     1805.44     1644.67     20.99 o 
  -2   2   2      246.39      307.67      6.46 o 
  -1   2   2    15004.53    15466.63    422.93 o 
   0   2   2       77.28       78.24      1.03 o 
   1   2   2     9137.23     8872.62    133.77 o 
   2   2   2     2183.84     2196.39     21.77 o 
   3   2   2     1857.63     2029.13     20.32 o 
   4   2   2      473.80      472.32      5.50 o 
   5   2   2      480.75      504.60      5.62 o 
   6   2   2      234.68      227.37      3.04 o 
   7   2   2       45.62       42.73      5.68 o 
   8   2   2        5.06        3.99      3.23 o 
   9   2   2       87.67       96.57      7.23 o 
 -10   3   2       11.70        7.74      3.87 o 
  -9   3   2        0.24        1.92      2.58 o 
  -8   3   2      775.05      764.69     17.73 o 
  -7   3   2      383.30      368.47      9.65 o 
  -6   3   2      107.61      108.32      2.68 o 
  -5   3   2      345.07      361.42      5.44 o 
  -4   3   2       69.05       60.63      1.49 o 
  -3   3   2     2347.28     2212.91     32.27 o 
  -2   3   2     3467.95     3554.93     44.43 o 
  -1   3   2    19871.68    19707.16    358.50 o 
   0   3   2     5339.18     5336.11     72.73 o 
   1   3   2     6407.54     6214.75    119.40 o 
   2   3   2     2448.63     2434.77     22.73 o 
   3   3   2       39.80       30.43      1.34 o 
   4   3   2      505.30      510.76      5.54 o 
   5   3   2      601.02      568.66      6.66 o 
   6   3   2     1648.62     1634.30     23.95 o 
   7   3   2      269.70      279.53      8.58 o 
   8   3   2      116.68      124.07      5.75 o 
   9   3   2        1.96        4.90      3.10 o 
 -10   4   2       63.22       72.82      7.23 o 
  -9   4   2       14.55       12.91      3.87 o 
  -8   4   2      725.21      713.35     16.54 o 
  -7   4   2      104.51      104.87      4.41 o 
  -6   4   2        2.60        4.23      0.99 o 
  -5   4   2      444.74      417.75      6.18 o 
  -4   4   2      326.08      373.82      5.49 o 
  -3   4   2       28.86       27.02      0.99 o 
  -2   4   2      750.85      822.62     10.69 o 
  -1   4   2     6973.30     6865.61     77.69 o 
   0   4   2     2698.82     2822.26     32.27 o 
   1   4   2     2748.03     2702.32     30.48 o 
   2   4   2        1.43        4.60      0.29 o 
   3   4   2     1497.19     1449.19     15.66 o 
   4   4   2       27.04       34.88      0.85 o 
   5   4   2      100.28       94.83      5.41 o 
   6   4   2      171.49      185.05      3.79 o 
   7   4   2      355.74      348.98     10.05 o 
   8   4   2       13.46       17.81      3.09 o 
   9   4   2       40.53       42.34      6.20 o 
  -9   5   2        3.66       -3.10      3.10 o 
  -8   5   2       62.62       75.66      4.22 o 
  -7   5   2       91.37       85.45      3.78 o 
  -6   5   2      209.88      171.87      5.22 o 
  -5   5   2      487.81      487.24      7.02 o 
  -4   5   2      122.64      123.28      2.36 o 
  -3   5   2     1839.89     1807.25     23.03 o 
  -2   5   2      371.02      412.74      7.01 o 
  -1   5   2       68.49       85.50      1.48 o 
   0   5   2     2433.35     2228.77     25.61 o 
   1   5   2      455.38      524.63      6.39 o 
   2   5   2       54.97       73.79      1.36 o 
   3   5   2      399.83      399.78      6.47 o 
   4   5   2       16.23       17.10      0.66 o 
   5   5   2       96.61       85.22      2.55 o 
   6   5   2        0.91        0.51      0.82 o 
   7   5   2       95.03       86.89      4.65 o 
   8   5   2        9.63        7.19      2.72 o 
  -9   6   2       13.61       16.26      4.13 o 
  -8   6   2       44.26       57.58      5.42 o 
  -7   6   2        9.16       11.62      1.95 o 
  -6   6   2       91.47       94.55      3.66 o 
  -5   6   2      396.67      382.92      6.41 o 
  -4   6   2       28.30       24.39      1.03 o 
  -3   6   2       25.38       24.26      0.88 o 
  -2   6   2       79.69       77.80      1.46 o 
  -1   6   2        0.24        3.05      0.39 o 
   0   6   2        0.30        1.06      0.57 o 
   1   6   2     1395.10     1316.73     13.37 o 
   2   6   2       99.18      116.35      1.77 o 
   3   6   2       22.94       30.54      1.38 o 
   4   6   2       29.75       28.99      1.43 o 
   5   6   2       22.24       17.30      1.18 o 
   6   6   2       12.85        9.94      1.13 o 
   7   6   2      214.20      207.63      5.58 o 
   8   6   2       19.16       22.23      3.27 o 
  -9   7   2       20.55       19.10      4.39 o 
  -8   7   2      148.42      156.03      8.78 o 
  -7   7   2      111.31      106.42      6.46 o 
  -6   7   2       16.64       14.22      4.00 o 
  -5   7   2      578.84      553.44      9.90 o 
  -4   7   2      537.54      537.67      7.54 o 
  -3   7   2      522.20      460.14      6.43 o 
  -2   7   2       48.14       50.67      1.07 o 
  -1   7   2      317.93      278.56      4.07 o 
   0   7   2      235.03      217.11      2.73 o 
   1   7   2      326.21      317.50      3.61 o 
   2   7   2      124.07      108.97      2.51 o 
   3   7   2      182.46      181.99      3.30 o 
   4   7   2      449.62      443.51      6.68 o 
   5   7   2       37.62       44.03      1.76 o 
   6   7   2       45.96       44.15      1.89 o 
   7   7   2       48.18       54.42      2.54 o 
   8   7   2        0.04       -2.17      2.17 o 
  -9   8   2       62.48       60.94      5.94 o 
  -8   8   2       21.97       19.10      3.87 o 
  -7   8   2        1.55        0.77      2.58 o 
  -6   8   2      336.85      335.17     12.67 o 
  -5   8   2      219.06      228.86      6.92 o 
  -4   8   2      126.03      107.64      2.57 o 
  -3   8   2      144.13      133.98      3.06 o 
  -2   8   2       21.62       19.91      0.89 o 
  -1   8   2      159.11      134.52      2.12 o 
   0   8   2       17.35       17.26      0.60 o 
   1   8   2      295.26      244.45      3.17 o 
   2   8   2       15.07       11.08      0.79 o 
   3   8   2      399.77      408.63      6.18 o 
   4   8   2       98.69       91.79      2.75 o 
   5   8   2        1.32        0.63      0.87 o 
   6   8   2       56.85       58.92      2.21 o 
   7   8   2        2.75        3.31      1.12 o 
  -9   9   2        6.71        9.29      3.87 o 
  -8   9   2       25.11       16.78      3.61 o 
  -7   9   2       16.21       12.91      3.10 o 
  -6   9   2      178.94      178.55      8.27 o 
  -5   9   2     1121.67     1129.67     23.79 o 
  -4   9   2       20.86       21.36      1.17 o 
  -3   9   2      296.51      299.08      4.08 o 
  -2   9   2        0.12        0.34      0.41 o 
  -1   9   2       34.28       32.18      1.00 o 
   0   9   2        0.01        0.64      0.42 o 
   1   9   2      236.27      231.69      3.07 o 
   2   9   2      143.49      149.51      2.95 o 
   3   9   2       71.19       66.49      2.02 o 
   4   9   2        1.78        1.33      0.84 o 
   5   9   2       17.16       13.09      1.22 o 
   6   9   2       11.30       11.48      1.32 o 
   7   9   2        0.16       -0.41      1.32 o 
  -9  10   2       36.68       29.18      4.65 o 
  -8  10   2        1.85        1.03      2.84 o 
  -7  10   2       12.34        7.74      3.10 o 
  -6  10   2      107.66      105.12      6.20 o 
  -5  10   2        3.76        6.47      1.73 o 
  -4  10   2      347.53      338.45      8.60 o 
  -3  10   2       47.56       37.16      1.08 o 
  -2  10   2      379.34      388.29      4.77 o 
  -1  10   2       37.41       44.15      1.08 o 
   0  10   2       36.45       35.23      1.06 o 
   1  10   2     1132.06     1118.44     14.73 o 
   2  10   2      114.02      133.98      3.58 o 
   3  10   2       60.89       74.01      2.17 o 
   4  10   2       35.90       45.06      1.84 o 
   5  10   2        0.19       -0.51      0.93 o 
   6  10   2        2.91        2.65      1.07 o 
  -8  11   2       21.81       24.53      4.13 o 
  -7  11   2       23.12       25.56      3.87 o 
  -6  11   2        9.64       11.62      3.10 o 
  -5  11   2        0.58        0.53      1.94 o 
  -4  11   2       22.92       20.80      2.19 o 
  -3  11   2      323.54      332.83      5.36 o 
  -2  11   2        2.00        4.59      0.92 o 
  -1  11   2      208.18      230.89      3.16 o 
   0  11   2        2.62        2.39      0.72 o 
   1  11   2      191.70      200.74      3.65 o 
   2  11   2       37.63       31.00      1.54 o 
   3  11   2       88.78       77.02      2.25 o 
   4  11   2       17.40        8.61      1.37 o 
   5  11   2        0.03       -0.18      1.12 o 
   6  11   2       20.27       18.82      2.19 o 
  -8  12   2        7.12        9.29      3.36 o 
  -7  12   2        6.13        9.55      3.10 o 
  -6  12   2       11.49       11.88      3.10 o 
  -5  12   2       21.54       21.17      3.36 o 
  -4  12   2       11.11        8.93      2.07 o 
  -3  12   2      132.30      141.05      9.56 o 
  -2  12   2      509.46      529.50      8.77 o 
  -1  12   2      157.94      154.19      3.33 o 
   0  12   2      118.10      140.08      2.83 o 
   1  12   2       86.74       87.12      2.28 o 
   2  12   2        0.20       -0.23      0.89 o 
   3  12   2        9.43        8.40      1.27 o 
   4  12   2        1.99        0.02      1.07 o 
   5  12   2        3.54        6.85      1.49 o 
  -7  13   2        0.02        3.36      3.10 o 
  -6  13   2       26.68       29.43      3.87 o 
  -5  13   2        0.32        0.52      2.32 o 
  -4  13   2       81.15       95.09      4.19 o 
  -3  13   2        4.92        1.72      3.10 o 
  -2  13   2       22.80       20.49      2.71 o 
  -1  13   2        0.60        0.86      0.87 o 
   0  13   2      120.47      119.40      3.09 o 
   1  13   2        4.75        7.26      1.03 o 
   2  13   2        4.84        5.08      1.10 o 
   3  13   2        5.27        6.90      1.31 o 
   4  13   2        0.01       -1.09      1.09 o 
  -6  14   2        7.51        4.13      2.84 o 
  -5  14   2        0.55       -2.32      2.32 o 
  -4  14   2        9.46        9.44      2.09 o 
  -3  14   2       17.52       26.35      3.23 o 
  -2  14   2        4.68        5.76      1.07 o 
  -1  14   2        7.78        6.20      1.04 o 
   0  14   2        2.33        1.01      0.87 o 
   1  14   2        2.67        2.24      0.91 o 
   2  14   2        2.69        3.34      1.12 o 
   3  14   2        0.95       -1.04      1.04 o 
  -6  15   2        0.46        0.26      2.84 o 
  -5  15   2        0.08        1.81      2.84 o 
  -4  15   2        1.00        0.65      1.80 o 
  -3  15   2        0.65        1.18      1.91 o 
  -2  15   2       20.92       19.78      1.86 o 
  -1  15   2        1.54        1.39      0.91 o 
   0  15   2        0.63        0.55      1.29 o 
   1  15   2        4.14        3.89      1.05 o 
   2  15   2        1.46       -0.18      1.73 o 
  -4  16   2        1.21        1.42      2.19 o 
  -3  16   2        4.51        3.80      1.44 o 
  -2  16   2        0.86       -0.48      1.21 o 
  -1  16   2        2.01        2.41      1.08 o 
   0  16   2        2.59        0.93      1.10 o 
   1  16   2        0.44        0.84      1.75 o 
   0 -17   3        3.80        1.48      0.91 o 
   1 -17   3       11.83       10.82      1.31 o 
   2 -17   3        0.01       -0.98      0.98 o 
   3 -17   3        9.58       10.45      3.36 o 
  -2 -16   3       21.19       23.56      1.72 o 
  -1 -16   3       50.57       53.13      2.20 o 
   0 -16   3        7.93        8.02      0.95 o 
   1 -16   3        0.03        0.57      0.78 o 
   2 -16   3        2.73        2.36      0.92 o 
   3 -16   3        0.47        0.82      0.91 o 
   4 -16   3       18.69       11.62      2.58 o 
   5 -16   3       26.04       28.92      3.87 o 
  -3 -15   3       42.59       48.71      2.27 o 
  -2 -15   3        0.47       -0.88      1.01 o 
  -1 -15   3        4.34        2.76      0.99 o 
   0 -15   3       65.41       65.06      2.14 o 
   1 -15   3        3.61        5.12      0.86 o 
   2 -15   3        6.53        9.47      0.84 o 
   3 -15   3       31.06       35.74      1.54 o 
   4 -15   3       75.38       92.22      4.02 o 
   5 -15   3        9.17       10.58      2.58 o 
   6 -15   3        1.29        2.84      2.32 o 
  -4 -14   3       45.49       41.42      2.91 o 
  -3 -14   3       17.90       18.71      2.27 o 
  -2 -14   3        3.70        1.73      1.14 o 
  -1 -14   3        3.26        2.93      1.84 o 
   0 -14   3      136.56      131.53      2.71 o 
   1 -14   3        0.16       -0.02      0.65 o 
   2 -14   3       20.06       18.41      0.95 o 
   3 -14   3        7.41        7.68      1.05 o 
   4 -14   3        0.02        0.23      1.02 o 
   5 -14   3        1.96       -1.81      1.81 o 
   6 -14   3       72.83       73.85      5.42 o 
   7 -14   3        2.55        2.32      2.58 o 
  -5 -13   3       11.78       14.66      1.62 o 
  -4 -13   3       18.76       17.45      1.63 o 
  -3 -13   3        6.20        6.97      1.16 o 
  -2 -13   3       41.99       40.40      1.81 o 
  -1 -13   3       30.80       31.79      1.50 o 
   0 -13   3        2.71        1.94      0.62 o 
   1 -13   3       14.66       15.97      1.14 o 
   2 -13   3      102.99       99.00      2.05 o 
   3 -13   3        0.07       -0.03      0.76 o 
   4 -13   3       31.64       35.32      3.30 o 
   5 -13   3        5.18        6.19      1.24 o 
   6 -13   3       25.02       28.40      3.61 o 
   7 -13   3        0.03        0.26      2.07 o 
  -6 -12   3       23.21       21.88      1.88 o 
  -5 -12   3        0.01        1.62      1.08 o 
  -4 -12   3        0.05       -0.01      1.34 o 
  -3 -12   3       30.54       33.56      1.68 o 
  -2 -12   3      122.23      105.13      2.72 o 
  -1 -12   3        2.73        1.14      0.67 o 
   0 -12   3      219.20      246.02      2.94 o 
   1 -12   3       63.43       57.84      1.29 o 
   2 -12   3        7.53        7.71      0.79 o 
   3 -12   3       44.39       44.56      1.49 o 
   4 -12   3       20.43       25.58      1.88 o 
   5 -12   3        0.00       -0.39      0.99 o 
   6 -12   3       36.76       33.24      2.84 o 
   7 -12   3       38.98       34.34      3.87 o 
   8 -12   3        4.86        5.42      2.84 o 
  -6 -11   3       57.24       49.45      3.73 o 
  -5 -11   3       29.21       29.59      1.83 o 
  -4 -11   3       18.47       25.93      1.94 o 
  -3 -11   3       52.24       54.87      2.61 o 
  -2 -11   3       24.81       23.34      1.29 o 
  -1 -11   3        3.11        1.14      0.48 o 
   0 -11   3      696.08      689.41      9.56 o 
   1 -11   3      181.48      177.84      2.45 o 
   2 -11   3      185.88      182.67      2.89 o 
   3 -11   3        4.58        1.95      0.59 o 
   4 -11   3      116.01      114.73      2.67 o 
   5 -11   3        0.04        0.00      0.94 o 
   6 -11   3       98.96      100.96      3.18 o 
   7 -11   3       88.93       91.43      4.26 o 
   8 -11   3       97.45       99.43      6.20 o 
  -7 -10   3       21.32       24.25      2.00 o 
  -6 -10   3        1.93        4.73      1.28 o 
  -5 -10   3        9.43       13.07      1.40 o 
  -4 -10   3       33.43       33.21      1.72 o 
  -3 -10   3        6.25        5.91      1.00 o 
  -2 -10   3       69.19       75.44      1.62 o 
  -1 -10   3       12.59       11.17      0.53 o 
   0 -10   3       24.28       19.15      0.73 o 
   1 -10   3      372.50      384.87      4.41 o 
   2 -10   3      200.38      208.39      3.12 o 
   3 -10   3       25.77       24.17      0.92 o 
   4 -10   3        7.13        8.78      0.89 o 
   5 -10   3       21.41       22.71      2.62 o 
   6 -10   3       12.25        8.78      1.29 o 
   7 -10   3        3.96        2.64      1.54 o 
   8 -10   3      143.20      141.72      5.11 o 
  -7  -9   3        9.75        4.21      1.50 o 
  -6  -9   3        7.15       11.06      1.93 o 
  -5  -9   3       73.10       64.08      2.30 o 
  -4  -9   3        0.00       -0.73      0.73 o 
  -3  -9   3       32.15       28.07      1.38 o 
  -2  -9   3      146.32      145.21      2.43 o 
  -1  -9   3        4.49        3.33      0.39 o 
   0  -9   3       91.07       82.71      1.89 o 
   1  -9   3        5.94        4.04      0.60 o 
   2  -9   3       26.24       22.58      0.96 o 
   3  -9   3        3.88        4.56      0.49 o 
   4  -9   3      133.50      125.17      2.56 o 
   5  -9   3      103.25      103.40      3.74 o 
   6  -9   3        0.01        2.34      0.99 o 
   7  -9   3      120.15      120.42      4.61 o 
   8  -9   3       14.37        8.39      1.91 o 
   9  -9   3        0.27       -0.77      1.54 o 
  -8  -8   3        0.29       -0.83      1.66 o 
  -7  -8   3        0.66        1.41      1.22 o 
  -6  -8   3        1.70        1.57      1.09 o 
  -5  -8   3        8.37        5.26      1.16 o 
  -4  -8   3      318.18      313.10      5.71 o 
  -3  -8   3       45.65       37.94      1.12 o 
  -2  -8   3        0.17        0.30      0.36 o 
  -1  -8   3      232.29      207.29      2.53 o 
   0  -8   3      832.96      849.57      8.30 o 
   1  -8   3      104.09      134.38      1.98 o 
   2  -8   3      141.44      144.20      2.31 o 
   3  -8   3      491.25      490.51      6.24 o 
   4  -8   3        0.09       -0.36      0.38 o 
   5  -8   3        6.03        2.68      1.50 o 
   6  -8   3       11.74        8.75      1.19 o 
   7  -8   3       22.21       25.26      1.88 o 
   8  -8   3        5.82        4.89      1.73 o 
   9  -8   3       50.97       43.06      3.61 o 
  -8  -7   3       36.87       40.46      3.55 o 
  -7  -7   3        1.08        0.94      1.23 o 
  -6  -7   3        0.00       -0.95      1.09 o 
  -5  -7   3        0.12        0.48      0.78 o 
  -4  -7   3       70.41       68.09      1.99 o 
  -3  -7   3      180.08      163.26      2.59 o 
  -2  -7   3       57.77       88.31      1.44 o 
  -1  -7   3      406.85      401.11      4.39 o 
   0  -7   3      410.57      461.26      5.31 o 
   1  -7   3      706.10      767.93      8.57 o 
   2  -7   3      682.06      692.59      8.50 o 
   3  -7   3        8.58        7.14      0.43 o 
   4  -7   3        2.53        1.80      0.49 o 
   5  -7   3      218.50      189.51      5.30 o 
   6  -7   3        0.24        0.99      1.02 o 
   7  -7   3       10.60        9.64      1.44 o 
   8  -7   3        7.26        6.14      1.44 o 
   9  -7   3       54.48       57.04      3.53 o 
  -8  -6   3       27.95       31.79      2.24 o 
  -7  -6   3       19.97       15.69      2.20 o 
  -6  -6   3       18.03       17.35      1.55 o 
  -5  -6   3       30.18       29.98      1.19 o 
  -4  -6   3       54.50       54.03      1.38 o 
  -3  -6   3      315.93      311.34      4.76 o 
  -2  -6   3      722.15      757.60      8.42 o 
  -1  -6   3      110.25      107.38      1.88 o 
   0  -6   3       11.55       16.69      0.54 o 
   1  -6   3      502.06      421.28      5.30 o 
   2  -6   3      309.42      392.00      4.92 o 
   3  -6   3      423.92      450.23      4.92 o 
   4  -6   3        4.15        0.95      0.52 o 
   5  -6   3      662.51      678.02     12.20 o 
   6  -6   3       14.51       20.63      2.49 o 
   7  -6   3       79.13       83.49      3.00 o 
   8  -6   3        1.92        0.30      1.23 o 
   9  -6   3        6.71        9.42      2.45 o 
  -9  -5   3       22.32       22.47      3.53 o 
  -8  -5   3        0.40        0.00      2.10 o 
  -7  -5   3        0.25        0.29      1.06 o 
  -6  -5   3        1.31       -1.61      1.61 o 
  -5  -5   3       29.03       29.56      1.15 o 
  -4  -5   3        9.04       13.80      0.75 o 
  -3  -5   3        3.02        7.10      0.57 o 
  -2  -5   3      120.46      153.64      2.06 o 
  -1  -5   3     1144.16     1076.29     11.52 o 
   0  -5   3     2069.87     2015.72     21.40 o 
   1  -5   3     1284.06     1356.98     14.56 o 
   2  -5   3        3.37        2.24      0.24 o 
   3  -5   3      250.91      335.19      4.03 o 
   4  -5   3       88.05      100.91      1.88 o 
   5  -5   3       41.04       38.87      1.38 o 
   6  -5   3       15.51       17.54      1.48 o 
   7  -5   3       71.97       71.25      2.76 o 
   8  -5   3       17.07       18.15      1.74 o 
   9  -5   3        8.42        5.14      1.80 o 
  -9  -4   3        0.15       -1.08      4.78 o 
  -8  -4   3       18.91       22.17      2.85 o 
  -7  -4   3       63.08       67.16      2.68 o 
  -6  -4   3       23.34       22.30      1.16 o 
  -5  -4   3      137.47      125.24      2.51 o 
  -4  -4   3      256.67      267.93      3.84 o 
  -3  -4   3     1232.19     1169.50     15.19 o 
  -2  -4   3      235.02      226.78      3.02 o 
  -1  -4   3      204.71      200.37      2.47 o 
   0  -4   3     1306.16     1318.70     13.17 o 
   1  -4   3       45.74       57.25      0.89 o 
   2  -4   3     3666.43     3689.27     46.46 o 
   3  -4   3      293.35      364.32      4.71 o 
   4  -4   3     1042.69     1100.65     13.26 o 
   5  -4   3      684.92      734.50     10.84 o 
   6  -4   3       27.03       24.91      1.41 o 
   7  -4   3       65.40       69.63      2.70 o 
   8  -4   3       48.55       53.59      2.61 o 
   9  -4   3        6.08        4.47      1.50 o 
  -9  -3   3       13.01       12.02      2.85 o 
  -8  -3   3        0.18       -1.86      1.86 o 
  -7  -3   3       88.75       92.87      3.13 o 
  -6  -3   3        2.39        1.32      0.65 o 
  -5  -3   3        0.40        1.80      0.60 o 
  -4  -3   3      913.20     1051.74     13.92 o 
  -3  -3   3      393.01      391.77      5.58 o 
  -2  -3   3     1036.37     1049.14     12.29 o 
  -1  -3   3       66.55       75.63      1.13 o 
   0  -3   3       68.53       74.20      1.06 o 
   1  -3   3      453.97      480.51      5.69 o 
   2  -3   3       74.99       96.77      1.73 o 
   3  -3   3       21.92       22.45      0.77 o 
   4  -3   3     1290.24     1264.46     16.59 o 
   5  -3   3       82.67       76.76      1.69 o 
   6  -3   3      119.53      113.57      2.41 o 
   7  -3   3      122.19      137.96      3.94 o 
   8  -3   3       29.92       34.05      3.28 o 
   9  -3   3        7.55       12.33      1.81 o 
  -9  -2   3        0.02       -3.10      3.10 o 
  -8  -2   3        4.17        2.90      2.32 o 
  -7  -2   3       54.20       60.20      2.31 o 
  -6  -2   3       76.24       72.30      1.91 o 
  -5  -2   3      790.25      840.37     11.45 o 
  -4  -2   3      208.59      234.66      4.36 o 
  -3  -2   3       53.89       66.55      1.44 o 
  -2  -2   3      169.83      156.44      2.19 o 
  -1  -2   3      387.93      362.89      4.09 o 
   0  -2   3        0.14        4.51      0.37 o 
   1  -2   3      229.53      201.59      2.87 o 
   2  -2   3      641.93      609.03      7.31 o 
   3  -2   3       50.52       61.22      1.21 o 
   4  -2   3     2209.08     2226.60     28.57 o 
   5  -2   3       44.44       49.80      1.31 o 
   6  -2   3      253.49      245.68      3.84 o 
   7  -2   3        4.03        6.22      1.27 o 
   8  -2   3       20.24       20.95      1.81 o 
   9  -2   3        1.92        2.15      2.09 o 
  -9  -1   3        8.96        7.86      2.84 o 
  -8  -1   3       22.44       19.31      5.29 o 
  -7  -1   3        1.47       -0.32      0.91 o 
  -6  -1   3       26.52       31.35      1.29 o 
  -5  -1   3       82.28       99.52      2.17 o 
  -4  -1   3      998.10      958.60     12.70 o 
  -3  -1   3       15.47       46.83      1.41 o 
  -2  -1   3     1362.01     1396.56     16.15 o 
  -1  -1   3     1069.61     1010.21     11.69 o 
   0  -1   3       31.59       10.36      0.92 o 
   1  -1   3        0.75        0.75      0.26 o 
   2  -1   3      148.01      119.76      1.48 o 
   3  -1   3       21.26       21.39      0.60 o 
   4  -1   3      154.30      189.71      2.41 o 
   5  -1   3       34.44       37.81      0.96 o 
   6  -1   3      346.12      334.00      4.79 o 
   7  -1   3        0.01       -0.80      0.80 o 
   8  -1   3        1.32        6.94      2.28 o 
   9  -1   3       15.22       15.14      2.83 o 
  -9   0   3       18.17       18.82      2.85 o 
  -8   0   3      230.28      217.39      7.28 o 
  -7   0   3       67.90       69.77      2.93 o 
  -6   0   3       94.02       93.95      2.23 o 
  -5   0   3      368.86      370.31      5.56 o 
  -4   0   3      710.56      729.03      9.88 o 
  -3   0   3        0.01       -0.07      0.33 o 
  -2   0   3     2071.04     1919.60     24.26 o 
  -1   0   3     5401.18     5167.39    151.14 o 
   0   0   3      110.87      126.48      1.57 o 
   1   0   3       92.44      104.58      1.29 o 
   2   0   3     1254.21     1271.82     14.77 o 
   3   0   3       85.74       69.93      1.29 o 
   4   0   3     1029.81     1105.99     11.40 o 
   5   0   3      483.62      510.15      5.71 o 
   6   0   3       48.45       50.84      2.75 o 
   7   0   3        0.59        1.56      1.15 o 
   8   0   3        3.50        4.28      2.09 o 
   9   0   3        4.12        3.13      2.42 o 
 -10   1   3        3.26       -0.76      2.54 o 
  -9   1   3        4.97        2.60      2.23 o 
  -8   1   3        9.63        9.37      2.48 o 
  -7   1   3        0.79       -0.15      1.72 o 
  -6   1   3      519.02      504.04      7.44 o 
  -5   1   3       11.47       17.56      0.93 o 
  -4   1   3       67.09       82.35      1.81 o 
  -3   1   3        1.28        0.98      0.60 o 
  -2   1   3     1357.75     1279.50     16.36 o 
  -1   1   3        0.00        1.20      0.20 o 
   0   1   3        0.77       11.51      0.45 o 
   1   1   3     2987.27     2906.38     28.58 o 
   2   1   3      149.44      174.76      2.30 o 
   3   1   3        0.36        0.33      0.35 o 
   4   1   3     4085.16     4153.55     41.29 o 
   5   1   3       49.32       64.77      1.27 o 
   6   1   3      118.46      120.11      2.28 o 
   7   1   3      358.67      353.81      9.87 o 
   8   1   3        0.61        0.26      2.84 o 
   9   1   3        0.01        0.91      2.28 o 
 -10   2   3       41.65       46.73      5.94 o 
  -9   2   3       44.59       37.91      3.41 o 
  -8   2   3       25.19       30.78      2.98 o 
  -7   2   3       11.28       10.96      4.00 o 
  -6   2   3      728.37      726.78     10.20 o 
  -5   2   3        3.04        4.91      1.27 o 
  -4   2   3      919.96      890.81     11.87 o 
  -3   2   3     1492.86     1579.48     20.19 o 
  -2   2   3      484.70      485.26      6.51 o 
  -1   2   3     6988.09     6930.38    102.05 o 
   0   2   3     3986.89     3948.33     49.90 o 
   1   2   3      625.57      543.34      5.59 o 
   2   2   3       14.39       14.83      0.40 o 
   3   2   3     1990.60     2023.71     21.63 o 
   4   2   3      162.12      151.84      2.32 o 
   5   2   3      208.78      183.91      2.47 o 
   6   2   3       31.44       31.80      2.39 o 
   7   2   3      103.97      108.95      5.42 o 
   8   2   3        3.68        3.01      2.09 o 
   9   2   3       52.03       61.26      4.55 o 
 -10   3   3       23.13       32.79      5.42 o 
  -9   3   3        4.88        4.90      3.87 o 
  -8   3   3      223.85      221.11      7.25 o 
  -7   3   3       80.77       72.24      3.66 o 
  -6   3   3        0.57        0.08      0.86 o 
  -5   3   3      225.41      223.69      3.75 o 
  -4   3   3      921.35      818.69     11.03 o 
  -3   3   3      160.23      189.80      3.13 o 
  -2   3   3     3178.44     3371.65     47.78 o 
  -1   3   3     2608.10     2749.85     34.60 o 
   0   3   3     1688.55     1653.06     17.54 o 
   1   3   3      868.63      821.69      8.33 o 
   2   3   3      281.80      277.73      3.31 o 
   3   3   3     1268.40     1228.77     13.33 o 
   4   3   3      718.89      723.86      7.66 o 
   5   3   3      292.95      302.29      4.21 o 
   6   3   3       63.49       54.76      2.42 o 
   7   3   3       39.59       39.62      3.37 o 
   8   3   3       51.80       55.43      4.19 o 
   9   3   3      141.02      167.66      7.30 o 
 -10   4   3        7.68        4.65      4.13 o 
  -9   4   3        7.11        8.26      3.87 o 
  -8   4   3      323.59      336.57      9.35 o 
  -7   4   3        5.27        5.95      1.76 o 
  -6   4   3       98.61      116.24      3.21 o 
  -5   4   3       67.99       50.22      1.59 o 
  -4   4   3      673.58      691.83      9.40 o 
  -3   4   3       90.88      129.00      2.25 o 
  -2   4   3     3287.53     3256.86     37.19 o 
  -1   4   3        6.17        4.03      0.34 o 
   0   4   3      958.58     1024.22     12.00 o 
   1   4   3     3273.13     3050.97     35.31 o 
   2   4   3       57.15       42.45      1.00 o 
   3   4   3      810.31      852.15     10.19 o 
   4   4   3      568.41      560.99      6.09 o 
   5   4   3     1679.38     1656.80     21.47 o 
   6   4   3        6.29        4.70      1.09 o 
   7   4   3        9.24       18.93      2.90 o 
   8   4   3        2.31        1.89      2.42 o 
  -9   5   3       14.23       15.75      4.13 o 
  -8   5   3       71.14       77.47      6.46 o 
  -7   5   3      295.03      284.12      7.76 o 
  -6   5   3      178.17      182.66      4.36 o 
  -5   5   3      209.78      225.34      4.90 o 
  -4   5   3      292.30      307.25      4.69 o 
  -3   5   3       27.33       21.72      1.02 o 
  -2   5   3      993.05      985.64     11.51 o 
  -1   5   3     1892.41     1839.75     23.27 o 
   0   5   3      114.93      130.63      1.91 o 
   1   5   3      417.66      398.94      5.64 o 
   2   5   3     1127.63     1070.38     12.54 o 
   3   5   3      214.43      211.85      3.04 o 
   4   5   3       32.09       31.46      1.32 o 
   5   5   3      262.12      257.38      4.50 o 
   6   5   3        1.52        0.39      1.03 o 
   7   5   3       40.66       32.79      3.37 o 
   8   5   3       27.36       32.44      3.64 o 
  -9   6   3      114.31      114.16      8.01 o 
  -8   6   3      183.19      202.05     10.33 o 
  -7   6   3     1608.93     1590.34     47.63 o 
  -6   6   3      175.79      191.51      7.36 o 
  -5   6   3        4.59        3.26      0.85 o 
  -4   6   3       15.95       11.74      0.77 o 
  -3   6   3        9.25       12.18      0.69 o 
  -2   6   3      198.57      196.16      2.66 o 
  -1   6   3     3196.32     3014.87     37.87 o 
   0   6   3     1625.89     1580.57     18.37 o 
   1   6   3      730.44      716.03      7.52 o 
   2   6   3       71.79       91.72      2.00 o 
   3   6   3      124.75      105.55      2.28 o 
   4   6   3        1.41        0.73      0.73 o 
   5   6   3      211.35      199.39      4.74 o 
   6   6   3      124.47      154.59      3.97 o 
   7   6   3        0.69       -2.01      2.01 o 
   8   6   3        6.31        7.36      3.49 o 
  -9   7   3       57.26       53.19      5.94 o 
  -8   7   3      137.71      157.31      9.04 o 
  -7   7   3      175.37      176.99      8.78 o 
  -6   7   3      182.88      196.65      9.04 o 
  -5   7   3      219.94      239.87     16.80 o 
  -4   7   3      103.07       95.46      2.00 o 
  -3   7   3      474.75      456.76      6.42 o 
  -2   7   3       61.42       67.06      1.46 o 
  -1   7   3      737.34      733.55      9.76 o 
   0   7   3      122.40      118.29      1.88 o 
   1   7   3     1488.43     1340.61     14.62 o 
   2   7   3       41.32       34.72      1.46 o 
   3   7   3       14.91       11.59      1.08 o 
   4   7   3      157.52      162.24      3.30 o 
   5   7   3       31.13       38.42      2.88 o 
   6   7   3       90.40       97.87      4.10 o 
   7   7   3       33.62       40.10      4.00 o 
  -9   8   3        5.83        3.87      3.61 o 
  -8   8   3       10.96        8.78      3.61 o 
  -7   8   3      121.21      103.32      6.97 o 
  -6   8   3       71.33       69.47      5.16 o 
  -5   8   3      173.66      168.79      5.56 o 
  -4   8   3        0.01        1.19      0.89 o 
  -3   8   3      212.06      197.86      2.88 o 
  -2   8   3      262.16      258.00      3.95 o 
  -1   8   3      147.97      129.70      2.33 o 
   0   8   3        2.00        0.99      0.37 o 
   1   8   3       53.29       52.45      1.06 o 
   2   8   3        6.57       10.82      1.80 o 
   3   8   3      113.25      101.04      2.67 o 
   4   8   3      118.56      122.07      3.16 o 
   5   8   3       17.04       14.03      1.46 o 
   6   8   3       14.34       10.10      1.71 o 
   7   8   3       31.59       21.75      2.53 o 
  -9   9   3        1.78       -1.29      3.10 o 
  -8   9   3        2.01        0.26      3.10 o 
  -7   9   3      305.06      288.51     11.63 o 
  -6   9   3       22.73       23.24      3.36 o 
  -5   9   3        9.08        9.32      1.83 o 
  -4   9   3       28.48       24.31      1.73 o 
  -3   9   3       20.12       13.97      0.81 o 
  -2   9   3       32.43       34.66      1.19 o 
  -1   9   3      216.86      195.57      2.68 o 
   0   9   3       30.80       30.89      0.84 o 
   1   9   3       87.32       72.76      1.85 o 
   2   9   3      135.48      135.33      2.83 o 
   3   9   3      104.39       98.68      2.77 o 
   4   9   3       17.22       19.30      1.48 o 
   5   9   3        0.33       -1.03      1.03 o 
   6   9   3        8.30       13.29      1.67 o 
   7   9   3        6.43        5.48      1.75 o 
  -8  10   3        0.01       -2.58      2.58 o 
  -7  10   3        0.05       -0.52      2.84 o 
  -6  10   3        2.12        1.29      2.84 o 
  -5  10   3      281.51      271.68      7.58 o 
  -4  10   3       77.34       64.63      3.47 o 
  -3  10   3        6.19        9.12      1.05 o 
  -2  10   3       27.54       17.78      0.85 o 
  -1  10   3       70.57       75.53      1.46 o 
   0  10   3      139.06      136.76      2.97 o 
   1  10   3       63.77       56.02      1.76 o 
   2  10   3      106.17       92.11      2.36 o 
   3  10   3      168.94      163.30      3.84 o 
   4  10   3       57.30       48.56      2.19 o 
   5  10   3       56.58       50.37      2.40 o 
   6  10   3       10.48       12.70      1.84 o 
  -8  11   3        3.11        3.10      3.10 o 
  -7  11   3        0.07        3.36      2.84 o 
  -6  11   3       28.97       25.56      3.61 o 
  -5  11   3       11.27       10.08      2.01 o 
  -4  11   3      140.81      141.49      4.92 o 
  -3  11   3        1.66        3.15      1.17 o 
  -2  11   3       20.79       25.03      1.26 o 
  -1  11   3       13.97       16.95      1.11 o 
   0  11   3       55.36       63.78      2.06 o 
   1  11   3       10.85        6.75      0.92 o 
   2  11   3        1.59        4.31      0.97 o 
   3  11   3        5.47        4.98      1.16 o 
   4  11   3        8.89        8.93      1.34 o 
   5  11   3        8.28        6.11      1.41 o 
  -8  12   3       15.94       12.39      3.61 o 
  -7  12   3        6.78       13.17      3.36 o 
  -6  12   3        4.21       -1.29      2.58 o 
  -5  12   3      109.67      102.88      4.55 o 
  -4  12   3       18.46       17.68      2.28 o 
  -3  12   3       77.00       67.20      5.68 o 
  -2  12   3       43.99       54.04      3.19 o 
  -1  12   3        0.08        1.10      0.99 o 
   0  12   3      229.36      231.29      4.09 o 
   1  12   3        0.02       -0.27      0.82 o 
   2  12   3      198.08      205.59      4.47 o 
   3  12   3       10.82       17.19      1.71 o 
   4  12   3        2.08        1.59      1.23 o 
   5  12   3       10.96       12.19      1.66 o 
  -7  13   3        5.03        6.45      3.36 o 
  -6  13   3        6.07        4.65      3.10 o 
  -5  13   3       26.96       30.98      3.87 o 
  -4  13   3        2.92       -0.13      1.83 o 
  -3  13   3        6.54        8.22      2.45 o 
  -2  13   3      138.00      150.51      3.97 o 
  -1  13   3      140.27      162.68      4.70 o 
   0  13   3        8.92       11.97      1.04 o 
   1  13   3      103.42       99.25      2.56 o 
   2  13   3        1.60        3.77      1.10 o 
   3  13   3        1.18        0.79      1.15 o 
   4  13   3        0.41       -0.45      1.15 o 
  -6  14   3       15.02       14.46      3.61 o 
  -5  14   3        1.81        0.00      2.58 o 
  -4  14   3        1.16        0.65      1.83 o 
  -3  14   3       84.22       79.96      4.19 o 
  -2  14   3        2.57        4.18      1.22 o 
  -1  14   3      123.96      123.42      3.63 o 
   0  14   3       13.96       11.14      1.30 o 
   1  14   3        8.54       10.96      1.25 o 
   2  14   3        1.58       -1.05      1.05 o 
   3  14   3        0.05       -0.29      1.14 o 
  -5  15   3        3.57        4.65      3.10 o 
  -4  15   3       12.62       13.01      2.46 o 
  -3  15   3       32.48       38.47      2.14 o 
  -2  15   3       28.27       26.20      1.84 o 
  -1  15   3        5.83        5.11      1.79 o 
   0  15   3        8.33        6.29      1.34 o 
   1  15   3        2.05        4.50      1.24 o 
   2  15   3        6.24        6.81      1.34 o 
  -4  16   3        0.61        1.17      2.28 o 
  -3  16   3        0.17        0.79      1.52 o 
  -2  16   3        1.43        0.97      1.39 o 
  -1  16   3        0.43        0.83      1.07 o 
   0  16   3        1.47       -0.08      1.42 o 
  -1 -17   4        0.07       -0.52      1.54 o 
   0 -17   4       12.76       12.75      1.20 o 
   1 -17   4       20.20       16.65      1.01 o 
   2 -17   4        4.93        4.56      1.28 o 
   3 -17   4        2.68        6.20      2.58 o 
  -2 -16   4        3.58        5.62      1.44 o 
  -1 -16   4       44.17       37.59      1.88 o 
   0 -16   4       15.74       16.35      1.23 o 
   1 -16   4       39.18       41.09      1.57 o 
   2 -16   4       46.38       34.61      1.42 o 
   3 -16   4       53.80       61.89      2.57 o 
   4 -16   4       19.92       18.07      3.10 o 
   5 -16   4        3.24        6.20      2.58 o 
  -3 -15   4        1.82        1.40      1.20 o 
  -2 -15   4      108.97      102.17      3.95 o 
  -1 -15   4       69.21       70.43      2.39 o 
   0 -15   4        1.32        5.59      2.42 o 
   1 -15   4        2.75        5.46      0.93 o 
   2 -15   4        0.40        0.14      0.65 o 
   3 -15   4        3.94        4.52      0.84 o 
   4 -15   4        6.34        8.33      1.64 o 
   5 -15   4        8.65        6.20      2.84 o 
   6 -15   4       62.61       62.75      5.16 o 
  -4 -14   4       13.02       11.19      1.53 o 
  -3 -14   4       25.41       19.93      1.90 o 
  -2 -14   4        1.58        3.51      1.60 o 
  -1 -14   4      391.41      396.52      7.98 o 
   0 -14   4      211.96      200.70      3.54 o 
   1 -14   4       24.76       30.49      2.06 o 
   2 -14   4       16.72       21.79      1.07 o 
   3 -14   4       93.16       95.39      2.30 o 
   4 -14   4       40.01       37.81      2.56 o 
   5 -14   4        6.31        8.23      1.61 o 
   6 -14   4      111.59      135.08      7.23 o 
  -5 -13   4       37.48       42.38      2.33 o 
  -4 -13   4       16.64       13.90      1.94 o 
  -3 -13   4        1.81        0.48      0.96 o 
  -2 -13   4        0.08       -1.40      1.41 o 
  -1 -13   4       50.76       67.28      2.57 o 
   0 -13   4      145.17      136.16      2.63 o 
   1 -13   4        0.03       -0.54      0.54 o 
   2 -13   4       66.98       75.42      1.91 o 
   3 -13   4        0.04        0.42      0.68 o 
   4 -13   4       77.00       71.73      3.79 o 
   5 -13   4        0.05       -0.39      1.68 o 
   6 -13   4      145.03      150.67      5.20 o 
   7 -13   4        0.82        3.87      2.58 o 
  -6 -12   4       10.90       15.54      1.83 o 
  -5 -12   4       36.33       43.76      2.25 o 
  -4 -12   4        7.67        4.50      1.16 o 
  -3 -12   4        2.38        1.95      1.00 o 
  -2 -12   4       78.74       70.67      2.27 o 
  -1 -12   4        0.50        0.18      0.96 o 
   0 -12   4       27.94       30.07      0.89 o 
   1 -12   4        8.49       10.99      0.71 o 
   2 -12   4       61.30       51.65      1.77 o 
   3 -12   4        9.78        6.88      0.76 o 
   4 -12   4      440.07      461.54     10.69 o 
   5 -12   4        0.31       -1.68      1.68 o 
   6 -12   4       50.80       44.52      3.23 o 
   7 -12   4       42.28       41.03      3.10 o 
   8 -12   4       25.38       29.43      3.87 o 
  -6 -11   4       21.52       22.66      1.85 o 
  -5 -11   4        0.22        0.16      1.11 o 
  -4 -11   4       17.71       22.44      1.75 o 
  -3 -11   4       55.38       63.04      2.21 o 
  -2 -11   4      122.00      114.37      2.80 o 
  -1 -11   4       15.75       13.83      0.63 o 
   0 -11   4      321.44      329.82      3.50 o 
   1 -11   4        0.05       -0.35      0.40 o 
   2 -11   4       76.50       83.27      1.91 o 
   3 -11   4       16.99       12.06      1.05 o 
   4 -11   4      201.63      207.71     13.36 o 
   5 -11   4       61.15       65.03      3.05 o 
   6 -11   4       68.02       66.71      6.46 o 
   7 -11   4       44.01       52.94      3.10 o 
   8 -11   4        3.93        6.13      1.91 o 
  -7 -10   4        5.24        2.65      2.23 o 
  -6 -10   4       11.10       10.13      1.55 o 
  -5 -10   4        1.44        2.58      1.12 o 
  -4 -10   4       71.21       72.13      2.45 o 
  -3 -10   4        0.55        0.49      0.82 o 
  -2 -10   4        1.45       -0.37      0.56 o 
  -1 -10   4        0.34        0.45      0.39 o 
   0 -10   4      604.96      607.23      5.57 o 
   1 -10   4      254.92      253.05      3.15 o 
   2 -10   4       46.37       42.39      1.22 o 
   3 -10   4      119.19      128.70      2.41 o 
   4 -10   4        0.01       -0.93      0.93 o 
   5 -10   4        0.16       -0.36      0.94 o 
   6 -10   4      401.83      384.02      9.60 o 
   7 -10   4       31.26       36.01      2.64 o 
   8 -10   4       11.23        9.43      2.01 o 
  -7  -9   4        8.87        6.28      1.55 o 
  -6  -9   4       96.32       96.71      3.52 o 
  -5  -9   4        3.80        6.41      1.17 o 
  -4  -9   4       34.80       34.78      1.69 o 
  -3  -9   4        2.03        1.41      0.59 o 
  -2  -9   4      322.30      336.21      4.22 o 
  -1  -9   4       18.44       11.78      0.61 o 
   0  -9   4        2.03        4.05      0.33 o 
   1  -9   4      992.07     1042.19     10.81 o 
   2  -9   4        6.82       10.50      0.61 o 
   3  -9   4       28.99       32.86      0.90 o 
   4  -9   4      190.98      190.27      4.22 o 
   5  -9   4       82.51       77.14      3.09 o 
   6  -9   4       33.85       27.29      2.19 o 
   7  -9   4       64.64       60.25      3.27 o 
   8  -9   4        1.44        3.49      1.64 o 
  -8  -8   4        0.76        1.14      1.39 o 
  -7  -8   4        4.03        4.68      1.37 o 
  -6  -8   4      415.94      380.23      8.16 o 
  -5  -8   4       90.90       81.85      2.62 o 
  -4  -8   4       71.50       58.06      2.35 o 
  -3  -8   4       13.09       13.48      0.77 o 
  -2  -8   4       15.51        9.65      0.71 o 
  -1  -8   4        6.68        8.18      0.51 o 
   0  -8   4      116.85      145.99      1.99 o 
   1  -8   4      988.17     1059.88     11.70 o 
   2  -8   4      372.96      394.44      4.74 o 
   3  -8   4       35.11       32.65      0.87 o 
   4  -8   4      152.64      147.98      2.61 o 
   5  -8   4      205.51      205.25      4.62 o 
   6  -8   4        0.10        0.22      1.17 o 
   7  -8   4      148.04      138.83      4.92 o 
   8  -8   4       14.53       10.62      1.91 o 
   9  -8   4       49.84       49.49      3.34 o 
  -8  -7   4        7.59        2.75      1.39 o 
  -7  -7   4       56.93       49.00      2.55 o 
  -6  -7   4      166.35      143.84      4.19 o 
  -5  -7   4      191.44      157.36      3.68 o 
  -4  -7   4      100.69      109.05      2.31 o 
  -3  -7   4       21.41       29.04      0.94 o 
  -2  -7   4        0.01       -0.15      0.33 o 
  -1  -7   4     2163.75     2271.31     22.57 o 
   0  -7   4      815.28      790.98      8.16 o 
   1  -7   4      405.47      448.56      4.88 o 
   2  -7   4      394.25      364.67      4.05 o 
   3  -7   4      699.76      633.12      6.78 o 
   4  -7   4        0.70       -0.38      0.38 o 
   5  -7   4      105.37      108.34      3.87 o 
   6  -7   4       18.75       23.04      2.33 o 
   7  -7   4       75.57       75.45      3.53 o 
   8  -7   4       13.45       13.88      2.58 o 
   9  -7   4       51.88       48.97      3.37 o 
  -8  -6   4       36.73       31.98      2.61 o 
  -7  -6   4       35.38       37.18      2.25 o 
  -6  -6   4       17.40       26.84      1.81 o 
  -5  -6   4        2.13        3.35      0.77 o 
  -4  -6   4       81.23       68.11      1.60 o 
  -3  -6   4       18.16       14.17      0.99 o 
  -2  -6   4      119.57      122.28      1.84 o 
  -1  -6   4      291.39      240.20      2.81 o 
   0  -6   4       22.05       21.69      0.53 o 
   1  -6   4       13.87       11.76      0.43 o 
   2  -6   4       58.70       70.06      1.11 o 
   3  -6   4      433.87      447.31      4.92 o 
   4  -6   4        7.80        6.75      0.66 o 
   5  -6   4       20.56       12.82      1.09 o 
   6  -6   4        9.75        8.13      1.37 o 
   7  -6   4       83.18       70.79      3.35 o 
   8  -6   4        1.06       -0.83      1.29 o 
   9  -6   4       30.32       25.99      2.60 o 
  -9  -5   4       13.41       15.43      3.04 o 
  -8  -5   4       21.23       21.52      1.93 o 
  -7  -5   4       10.01        7.83      1.37 o 
  -6  -5   4       83.08       79.24      2.91 o 
  -5  -5   4      332.90      291.97      4.73 o 
  -4  -5   4      162.45      185.55      3.63 o 
  -3  -5   4      212.89      197.94      3.14 o 
  -2  -5   4      719.73      781.81      8.11 o 
  -1  -5   4      250.75      254.16      3.10 o 
   0  -5   4      149.69      159.40      2.06 o 
   1  -5   4      976.56      900.31      9.12 o 
   2  -5   4      258.59      279.72      3.16 o 
   3  -5   4      194.14      172.61      2.16 o 
   4  -5   4      265.10      268.96      6.82 o 
   5  -5   4      170.08      166.19      2.83 o 
   6  -5   4       38.00       42.34      4.14 o 
   7  -5   4      166.70      162.53      6.33 o 
   8  -5   4       17.97       18.22      2.17 o 
   9  -5   4        0.00       -1.06      1.48 o 
  -9  -4   4       21.24       27.06      3.41 o 
  -8  -4   4        0.10        0.14      1.25 o 
  -7  -4   4       83.54       85.70      3.83 o 
  -6  -4   4        3.44        5.62      0.86 o 
  -5  -4   4        0.87        1.43      0.73 o 
  -4  -4   4       39.39       51.71      1.46 o 
  -3  -4   4       13.86       11.88      0.59 o 
  -2  -4   4      222.19      238.87      2.97 o 
  -1  -4   4     2245.34     2115.09     22.33 o 
   0  -4   4      248.34      241.97      2.89 o 
   1  -4   4      166.76      161.13      1.87 o 
   2  -4   4        0.02        0.48      0.24 o 
   3  -4   4       90.39       61.02      1.07 o 
   4  -4   4       24.43       31.22      1.12 o 
   5  -4   4        0.73        1.53      0.55 o 
   6  -4   4      527.00      497.31     11.43 o 
   7  -4   4        7.70        7.08      1.37 o 
   8  -4   4       18.94       16.64      2.16 o 
   9  -4   4       20.97       17.33      2.35 o 
  -9  -3   4        0.59       -2.05      2.05 o 
  -8  -3   4       10.07        2.73      2.10 o 
  -7  -3   4      123.26      128.55      3.29 o 
  -6  -3   4       22.12       16.79      1.14 o 
  -5  -3   4       19.54       14.86      0.96 o 
  -4  -3   4      520.34      554.93      7.82 o 
  -3  -3   4      231.88      243.21      3.77 o 
  -2  -3   4      214.23      219.01      2.73 o 
  -1  -3   4     5187.85     5464.88    100.32 o 
   0  -3   4     1318.50     1410.87     16.26 o 
   1  -3   4      524.57      562.42      7.43 o 
   2  -3   4     1590.28     1580.00     20.74 o 
   3  -3   4       18.12       18.79      0.75 o 
   4  -3   4       64.80       90.61      1.91 o 
   5  -3   4       41.87       28.62      1.46 o 
   6  -3   4      228.72      235.51      7.84 o 
   7  -3   4       13.49        9.28      1.40 o 
   8  -3   4       22.62       23.37      2.22 o 
   9  -3   4        0.00       -2.32      2.32 o 
  -9  -2   4       56.92       68.79      4.40 o 
  -8  -2   4        6.68        1.81      1.86 o 
  -7  -2   4        0.33        0.27      0.99 o 
  -6  -2   4       80.65       83.69      2.13 o 
  -5  -2   4      151.07      137.48      2.73 o 
  -4  -2   4      229.89      232.36      3.80 o 
  -3  -2   4        2.06        9.69      0.65 o 
  -2  -2   4     2065.56     2092.59     23.84 o 
  -1  -2   4      418.04      404.73      4.97 o 
   0  -2   4       40.64       45.22      0.90 o 
   1  -2   4      498.30      473.52      6.32 o 
   2  -2   4      110.07      110.35      1.56 o 
   3  -2   4     1045.19     1140.97     12.46 o 
   4  -2   4       65.32       31.91      0.88 o 
   5  -2   4        8.14        7.00      0.90 o 
   6  -2   4      203.86      231.94      3.66 o 
   7  -2   4       26.59       37.22      2.12 o 
   8  -2   4      286.10      270.15      6.41 o 
   9  -2   4        2.68        0.88      2.32 o 
  -9  -1   4       60.01       61.65      4.22 o 
  -8  -1   4       14.77       11.73      2.46 o 
  -7  -1   4        4.15        3.68      1.20 o 
  -6  -1   4      277.87      289.47      4.80 o 
  -5  -1   4       75.46       86.55      2.02 o 
  -4  -1   4      390.47      413.41      6.03 o 
  -3  -1   4        9.25        3.35      0.49 o 
  -2  -1   4      687.78      678.51      7.48 o 
  -1  -1   4      764.76      778.98      8.51 o 
   0  -1   4        3.04       24.16      0.63 o 
   1  -1   4       72.00       83.98      1.22 o 
   2  -1   4      575.67      573.10      6.00 o 
   3  -1   4     2069.53     2256.01     22.59 o 
   4  -1   4      730.42      760.88      9.26 o 
   5  -1   4        2.50        5.07      0.58 o 
   6  -1   4        2.57        3.05      0.81 o 
   7  -1   4        9.89       10.13      1.25 o 
   8  -1   4        0.42        0.74      2.19 o 
   9  -1   4        9.06       11.07      4.13 o 
  -9   0   4        3.19        0.80      2.05 o 
  -8   0   4        3.45        3.31      1.98 o 
  -7   0   4       92.81       95.71      3.17 o 
  -6   0   4      143.59      150.06      4.01 o 
  -5   0   4       18.18       26.62      1.16 o 
  -4   0   4     7625.99     8037.51    102.69 o 
  -3   0   4       81.57      100.49      1.91 o 
  -2   0   4      449.63      447.60      5.50 o 
  -1   0   4        2.28        3.12      0.39 o 
   0   0   4      135.90      141.12      1.80 o 
   1   0   4     1668.12     1712.34     16.98 o 
   2   0   4     2204.01     2270.16     33.44 o 
   3   0   4     1253.21     1411.94     16.51 o 
   4   0   4        3.90        7.60      0.64 o 
   5   0   4      310.12      319.81      4.47 o 
   6   0   4       59.85       56.39      2.78 o 
   7   0   4       28.30       29.02      2.46 o 
   8   0   4       44.01       45.71      3.65 o 
   9   0   4       24.79       32.73      3.56 o 
 -10   1   4        3.04        9.04      4.39 o 
  -9   1   4        0.05       -1.55      2.84 o 
  -8   1   4       13.23       11.90      2.42 o 
  -7   1   4        0.71       -0.14      0.97 o 
  -6   1   4      242.20      245.54      4.78 o 
  -5   1   4        8.07        5.04      1.64 o 
  -4   1   4     3341.49     3465.64     43.74 o 
  -3   1   4      580.00      593.47      8.06 o 
  -2   1   4      150.16      125.04      2.09 o 
  -1   1   4      708.55      661.92      9.72 o 
   0   1   4       16.49       18.83      0.53 o 
   1   1   4      821.39      734.19     10.61 o 
   2   1   4      228.03      208.98      5.07 o 
   3   1   4      597.09      693.43      7.77 o 
   4   1   4     1160.40     1201.44     13.20 o 
   5   1   4        5.64        6.00      0.60 o 
   6   1   4        5.98        5.78      0.91 o 
   7   1   4       41.72       35.23      3.01 o 
   8   1   4        4.03        3.67      2.28 o 
   9   1   4        8.65       14.84      4.26 o 
 -10   2   4       27.11       15.49      5.16 o 
  -9   2   4        0.14        6.97      3.87 o 
  -8   2   4        3.21        1.17      4.13 o 
  -7   2   4       48.03       45.69      2.19 o 
  -6   2   4       90.84       74.78      2.32 o 
  -5   2   4       15.14       16.11      0.93 o 
  -4   2   4      768.73      820.56     11.08 o 
  -3   2   4     1339.55     1438.70     18.54 o 
  -2   2   4     1020.20      982.82     12.74 o 
  -1   2   4      155.77      150.54      2.09 o 
   0   2   4      215.30      161.92      2.04 o 
   1   2   4      360.45      323.43      3.76 o 
   2   2   4      116.95      110.30      1.45 o 
   3   2   4      584.06      601.13      7.36 o 
   4   2   4      279.78      261.74      3.40 o 
   5   2   4       12.35       14.99      0.75 o 
   6   2   4        0.32       -1.42      1.64 o 
   7   2   4      109.14      128.92      5.39 o 
   8   2   4       10.15        7.06      3.87 o 
   9   2   4        4.97        3.81      5.55 o 
 -10   3   4       42.53       60.42      6.97 o 
  -9   3   4        4.71        1.81      3.36 o 
  -8   3   4       58.06       71.01      6.20 o 
  -7   3   4       81.75       74.27      3.60 o 
  -6   3   4      121.88      127.81      3.48 o 
  -5   3   4       15.03       11.95      0.89 o 
  -4   3   4     1194.94     1121.36     14.79 o 
  -3   3   4      434.24      472.63      7.28 o 
  -2   3   4       56.06       54.67      1.49 o 
  -1   3   4      912.37      864.32     11.21 o 
   0   3   4      943.07      956.79     10.36 o 
   1   3   4      485.06      482.93      5.44 o 
   2   3   4     2552.97     2565.68     24.09 o 
   3   3   4        6.81        1.63      0.75 o 
   4   3   4        7.97       12.16      0.77 o 
   5   3   4      975.73      954.59     14.16 o 
   6   3   4       13.30       14.90      1.50 o 
   7   3   4       47.98       42.03      3.37 o 
   8   3   4        3.41        3.93      2.97 o 
  -9   4   4        0.91        3.87      3.36 o 
  -8   4   4        0.75        4.65      3.10 o 
  -7   4   4       51.37       53.71      4.91 o 
  -6   4   4      132.14      133.99      3.57 o 
  -5   4   4      276.27      270.89      5.21 o 
  -4   4   4        3.05        1.30      0.50 o 
  -3   4   4      157.30      157.46      3.20 o 
  -2   4   4     2508.92     2578.37     36.88 o 
  -1   4   4      828.38      852.06     11.63 o 
   0   4   4      993.74     1056.78     12.43 o 
   1   4   4       14.28       18.48      0.57 o 
   2   4   4        7.59       10.28      0.35 o 
   3   4   4      136.69      153.25      2.12 o 
   4   4   4       73.40       72.99      1.39 o 
   5   4   4        4.87        3.84      1.35 o 
   6   4   4        4.45        6.53      1.34 o 
   7   4   4      104.04      100.95      5.02 o 
   8   4   4        0.29        1.59      2.23 o 
  -9   5   4       79.21       93.22      7.75 o 
  -8   5   4        4.64       10.07      3.87 o 
  -7   5   4       24.29       26.08      4.13 o 
  -6   5   4       36.23       36.67      2.48 o 
  -5   5   4      111.46      127.89      2.91 o 
  -4   5   4      135.94      157.17      3.70 o 
  -3   5   4        5.07       10.88      0.89 o 
  -2   5   4     1376.67     1382.45     20.20 o 
  -1   5   4     2740.47     2841.72     35.73 o 
   0   5   4      364.20      402.64      5.05 o 
   1   5   4     1872.00     1785.64     29.11 o 
   2   5   4       75.92       74.75      1.48 o 
   3   5   4       37.98       34.83      1.22 o 
   4   5   4      174.96      165.90      3.65 o 
   5   5   4      485.97      484.31      8.30 o 
   6   5   4      176.59      190.82      4.46 o 
   7   5   4      377.18      357.69     13.71 o 
   8   5   4        2.07        0.56      2.35 o 
  -9   6   4      111.86      117.00      8.26 o 
  -8   6   4       70.97       92.71      7.23 o 
  -7   6   4      110.19      107.71      7.23 o 
  -6   6   4        2.78        1.56      1.52 o 
  -5   6   4      214.32      213.81      5.12 o 
  -4   6   4      516.11      507.44      7.17 o 
  -3   6   4      216.98      240.64      4.46 o 
  -2   6   4     1925.60     1953.63     24.86 o 
  -1   6   4     3814.46     3735.77     50.47 o 
   0   6   4      106.43      118.02      1.90 o 
   1   6   4      156.15      170.64      2.31 o 
   2   6   4      205.51      187.03      3.26 o 
   3   6   4       18.48       14.69      1.09 o 
   4   6   4        0.71        1.39      0.93 o 
   5   6   4      414.71      432.15      7.65 o 
   6   6   4      238.29      244.77      5.37 o 
   7   6   4        8.28        1.19      2.32 o 
   8   6   4        1.05        0.65      2.37 o 
  -9   7   4       45.92       34.08      5.16 o 
  -8   7   4      168.92      176.71      9.56 o 
  -7   7   4        0.46       -2.84      2.84 o 
  -6   7   4      138.61      130.39      4.74 o 
  -5   7   4      433.07      435.23     10.52 o 
  -4   7   4       32.12       28.90      1.48 o 
  -3   7   4       20.63       16.78      1.50 o 
  -2   7   4     1859.30     1791.17     22.92 o 
  -1   7   4     1799.82     1795.82     20.95 o 
   0   7   4        5.08        6.72      0.69 o 
   1   7   4      274.49      287.41      3.33 o 
   2   7   4       59.61       65.12      1.79 o 
   3   7   4       52.17       52.53      1.92 o 
   4   7   4       13.44       12.93      1.34 o 
   5   7   4      228.82      231.07      4.99 o 
   6   7   4       95.98       97.01      3.28 o 
   7   7   4       75.83       77.08      4.84 o 
  -9   8   4        6.56       10.07      3.87 o 
  -8   8   4      173.44      192.21      9.82 o 
  -7   8   4        0.84        2.32      3.10 o 
  -6   8   4      209.20      187.15      6.02 o 
  -5   8   4       77.46       85.73      3.92 o 
  -4   8   4      155.32      137.50      3.91 o 
  -3   8   4      121.62      122.80      2.86 o 
  -2   8   4      476.26      469.05      6.67 o 
  -1   8   4      119.85      119.91      2.05 o 
   0   8   4       26.33       38.08      1.35 o 
   1   8   4      276.80      256.33      3.95 o 
   2   8   4      167.92      157.92      3.04 o 
   3   8   4       64.27       54.60      2.06 o 
   4   8   4       19.83       27.09      1.70 o 
   5   8   4       79.03       85.98      3.39 o 
   6   8   4        1.38       -0.67      1.25 o 
   7   8   4        0.93       -0.39      2.19 o 
  -9   9   4        1.95       -1.03      3.10 o 
  -8   9   4        0.19        0.00      2.84 o 
  -7   9   4       57.80       65.07      5.68 o 
  -6   9   4        0.37       -2.32      2.32 o 
  -5   9   4      360.78      348.52      9.05 o 
  -4   9   4       12.79        8.72      1.83 o 
  -3   9   4      446.34      447.04      7.57 o 
  -2   9   4        0.89        2.00      0.63 o 
  -1   9   4        2.13        4.50      0.65 o 
   0   9   4        5.83        9.99      0.57 o 
   1   9   4        2.26        6.52      2.74 o 
   2   9   4      161.37      140.06      2.93 o 
   3   9   4       79.16       74.40      2.76 o 
   4   9   4       25.52       24.65      1.67 o 
   5   9   4        0.02       -0.86      1.18 o 
   6   9   4        8.85       11.89      1.68 o 
  -8  10   4        8.39        5.42      3.36 o 
  -7  10   4       91.12       88.84      6.46 o 
  -6  10   4       52.73       42.35      4.39 o 
  -5  10   4      105.34      123.27      4.74 o 
  -4  10   4      143.64      141.21      5.43 o 
  -3  10   4        0.33       -0.80      0.80 o 
  -2  10   4       53.16       51.77      1.90 o 
  -1  10   4       44.48       39.81      1.10 o 
   0  10   4       80.64       79.39      2.72 o 
   1  10   4       46.00       40.16      1.57 o 
   2  10   4       39.78       44.74      1.71 o 
   3  10   4       24.99       24.39      1.59 o 
   4  10   4       12.33        4.97      1.97 o 
   5  10   4        9.92       10.48      1.59 o 
   6  10   4       18.53       23.19      2.06 o 
  -8  11   4        1.02        2.58      3.10 o 
  -7  11   4        0.07       -2.32      2.58 o 
  -6  11   4       58.69       56.29      4.91 o 
  -5  11   4       36.64       44.11      4.65 o 
  -4  11   4       64.74       67.37      3.64 o 
  -3  11   4      117.15      109.52      3.56 o 
  -2  11   4        5.06        5.34      0.88 o 
  -1  11   4      157.24      169.70      4.24 o 
   0  11   4       23.20       20.05      1.29 o 
   1  11   4        0.23        1.78      0.84 o 
   2  11   4        3.05        1.72      0.90 o 
   3  11   4       24.65       21.37      1.63 o 
   4  11   4       30.99       31.18      1.92 o 
   5  11   4        0.27        1.48      1.30 o 
  -7  12   4       10.25       10.84      3.36 o 
  -6  12   4       10.42        7.23      2.84 o 
  -5  12   4        0.75        4.17      1.94 o 
  -4  12   4       39.80       46.68      3.09 o 
  -3  12   4       11.31       11.48      2.01 o 
  -2  12   4       24.63       32.50      1.83 o 
  -1  12   4        0.81       -0.10      1.01 o 
   0  12   4       91.03      100.84      2.48 o 
   1  12   4       87.33       92.91      2.53 o 
   2  12   4        2.41        7.43      1.18 o 
   3  12   4       32.46       27.68      1.80 o 
   4  12   4        7.07        5.57      1.38 o 
  -7  13   4       13.21       16.01      3.61 o 
  -6  13   4        1.84        2.07      2.58 o 
  -5  13   4       43.41       46.39      3.37 o 
  -4  13   4        2.38        4.93      4.13 o 
  -3  13   4       20.24       22.22      2.54 o 
  -2  13   4        6.24        8.37      1.97 o 
  -1  13   4       12.33       10.53      1.42 o 
   0  13   4       35.29       40.74      2.94 o 
   1  13   4        0.00       -0.87      0.93 o 
   2  13   4       13.77       12.95      1.46 o 
   3  13   4        4.91        6.87      1.40 o 
   4  13   4        1.82        1.56      1.38 o 
  -6  14   4        3.08        2.58      3.10 o 
  -5  14   4        7.90       12.91      3.36 o 
  -4  14   4        5.07        9.29      3.61 o 
  -3  14   4        4.47        4.87      1.65 o 
  -2  14   4        0.00       -1.03      1.03 o 
  -1  14   4       25.48       27.30      1.93 o 
   0  14   4        0.02        0.13      0.99 o 
   1  14   4       56.51       50.34      2.28 o 
   2  14   4        0.73       -0.38      1.45 o 
   3  14   4        4.01        3.51      1.94 o 
  -5  15   4        0.05        4.90      3.36 o 
  -4  15   4       19.21       23.81      2.90 o 
  -3  15   4        1.31        2.03      1.26 o 
  -2  15   4       20.02       20.99      1.79 o 
  -1  15   4       13.31       14.76      1.45 o 
   0  15   4       13.77        9.57      1.43 o 
   1  15   4        1.86       -0.20      1.14 o 
  -3  16   4        0.20       -1.25      1.25 o 
  -2  16   4        4.75        6.23      1.58 o 
  -1  16   4        3.10        5.04      1.33 o 
   0 -17   5        8.26        6.76      1.16 o 
   1 -17   5       12.20       12.73      0.98 o 
   2 -17   5        0.87        1.27      1.24 o 
   3 -17   5        0.81        1.31      1.43 o 
  -2 -16   5        3.64        2.36      1.17 o 
  -1 -16   5        5.94       11.45      1.30 o 
   0 -16   5       40.79       34.97      1.50 o 
   1 -16   5       26.34       23.63      1.56 o 
   2 -16   5        0.10       -0.12      0.91 o 
   3 -16   5        1.43        1.02      1.14 o 
   4 -16   5       17.50       20.96      2.17 o 
   5 -16   5        5.90        3.87      2.84 o 
  -3 -15   5       35.48       30.80      2.41 o 
  -2 -15   5        7.36        3.86      1.34 o 
  -1 -15   5        0.07       -0.94      0.94 o 
   0 -15   5       29.19       30.00      1.36 o 
   1 -15   5       11.11       17.13      1.22 o 
   2 -15   5      224.49      219.39      3.76 o 
   3 -15   5        4.26        2.93      1.36 o 
   4 -15   5       29.89       28.92      2.35 o 
   5 -15   5       44.95       54.57      3.27 o 
   6 -15   5        0.06       -0.26      2.32 o 
  -4 -14   5        0.44        0.24      1.21 o 
  -3 -14   5      145.83      167.05      4.14 o 
  -2 -14   5      420.08      398.45      7.17 o 
  -1 -14   5        0.27        1.42      1.45 o 
   0 -14   5       59.83       55.40      1.72 o 
   1 -14   5       78.82       90.17      2.10 o 
   2 -14   5        4.75        5.14      0.81 o 
   3 -14   5       62.60       61.49      2.08 o 
   4 -14   5      195.99      215.21      8.91 o 
   5 -14   5      287.47      270.70      7.57 o 
   6 -14   5       31.00       33.32      2.72 o 
  -5 -13   5       17.29       16.55      1.74 o 
  -4 -13   5      148.78      141.65      3.88 o 
  -3 -13   5       29.85       32.79      1.82 o 
  -2 -13   5      370.73      348.56      7.35 o 
  -1 -13   5       16.98       12.66      1.07 o 
   0 -13   5       51.02       51.80      1.58 o 
   1 -13   5        1.32        1.51      0.75 o 
   2 -13   5      191.53      190.53      3.40 o 
   3 -13   5       30.65       30.90      3.69 o 
   4 -13   5      217.69      208.59      6.02 o 
   5 -13   5       81.89       79.35      3.64 o 
   6 -13   5       11.16        9.18      2.01 o 
   7 -13   5       10.32       13.17      2.28 o 
  -6 -12   5        1.66       -0.98      1.90 o 
  -5 -12   5       11.27        6.01      1.35 o 
  -4 -12   5       69.35       62.84      2.49 o 
  -3 -12   5      114.43      114.93      3.14 o 
  -2 -12   5        0.33        0.85      0.97 o 
  -1 -12   5       74.25       68.20      1.85 o 
   0 -12   5        0.09       -0.45      0.45 o 
   1 -12   5      203.44      188.62      2.65 o 
   2 -12   5      125.37      128.94      2.86 o 
   3 -12   5        6.43        6.19      0.89 o 
   4 -12   5       47.60       46.02      3.23 o 
   5 -12   5       76.21       76.18      3.64 o 
   6 -12   5        0.54       -1.16      1.46 o 
   7 -12   5        2.53       -0.77      1.81 o 
  -6 -11   5       46.19       48.04      2.71 o 
  -5 -11   5       15.79       16.64      2.09 o 
  -4 -11   5        1.64        4.11      1.13 o 
  -3 -11   5       93.71       73.29      2.38 o 
  -2 -11   5      387.69      374.13      9.04 o 
  -1 -11   5      193.89      168.64      2.39 o 
   0 -11   5       15.27       16.56      0.66 o 
   1 -11   5       93.18       93.33      1.65 o 
   2 -11   5        4.10        2.29      0.56 o 
   3 -11   5        6.98        4.60      0.85 o 
   4 -11   5      249.02      241.77      6.57 o 
   5 -11   5        0.01       -1.03      1.81 o 
   6 -11   5        7.21       11.86      1.91 o 
   7 -11   5       85.54       80.19      3.83 o 
   8 -11   5       20.50       24.31      2.56 o 
  -7 -10   5        1.92        0.40      1.53 o 
  -6 -10   5        9.50       11.81      1.70 o 
  -5 -10   5       14.73       11.76      1.59 o 
  -4 -10   5      228.27      230.54      7.68 o 
  -3 -10   5        6.56        7.64      1.07 o 
  -2 -10   5      117.65      107.89      2.00 o 
  -1 -10   5       65.30       74.12      1.63 o 
   0 -10   5      131.21      133.34      1.70 o 
   1 -10   5        0.98        0.78      0.34 o 
   2 -10   5      358.76      375.46      4.72 o 
   3 -10   5       22.19       20.06      0.88 o 
   4 -10   5        7.65       10.06      1.17 o 
   5 -10   5       43.32       30.12      4.91 o 
   6 -10   5      144.45      135.73      4.84 o 
   7 -10   5      107.26      100.73      5.94 o 
   8 -10   5        1.02        1.42      1.64 o 
  -7  -9   5       24.56       18.77      1.99 o 
  -6  -9   5        0.05       -0.97      1.06 o 
  -5  -9   5        0.31        1.16      1.37 o 
  -4  -9   5      219.98      239.04      4.86 o 
  -3  -9   5       36.42       33.98      1.21 o 
  -2  -9   5       45.45       45.76      1.11 o 
  -1  -9   5      415.13      393.58      4.49 o 
   0  -9   5        0.03        0.22      0.32 o 
   1  -9   5      234.09      236.55      2.95 o 
   2  -9   5      561.73      622.27      7.27 o 
   3  -9   5       43.94       52.71      1.15 o 
   4  -9   5        0.57        2.01      1.14 o 
   5  -9   5      111.23      114.11      4.11 o 
   6  -9   5        4.20        0.24      1.36 o 
   7  -9   5       42.45       43.97      3.61 o 
   8  -9   5        3.02        3.74      1.68 o 
  -8  -8   5       43.13       47.43      2.86 o 
  -7  -8   5        0.02       -1.19      1.19 o 
  -6  -8   5      102.41       97.93      3.55 o 
  -5  -8   5       63.18       58.56      2.63 o 
  -4  -8   5        2.39        5.12      0.84 o 
  -3  -8   5       31.23       32.36      1.00 o 
  -2  -8   5     1262.90     1251.98     13.65 o 
  -1  -8   5       58.85       75.28      1.30 o 
   0  -8   5      488.63      517.35      5.98 o 
   1  -8   5     1963.67     1951.28     18.51 o 
   2  -8   5      304.47      287.50      3.38 o 
   3  -8   5       10.37        8.49      0.49 o 
   4  -8   5      378.84      379.55      7.10 o 
   5  -8   5      186.99      174.22      5.30 o 
   6  -8   5        0.01       -1.11      1.24 o 
   7  -8   5      698.35      654.23     15.11 o 
   8  -8   5       17.76       17.50      2.28 o 
   9  -8   5       11.39        6.84      2.17 o 
  -8  -7   5       13.13       13.55      1.89 o 
  -7  -7   5        7.91        1.57      1.88 o 
  -6  -7   5      124.71      118.80      3.81 o 
  -5  -7   5       20.96       18.00      1.59 o 
  -4  -7   5      150.65      148.79      2.92 o 
  -3  -7   5      318.74      304.22      4.60 o 
  -2  -7   5      383.41      374.16      4.58 o 
  -1  -7   5       17.60       10.88      0.60 o 
   0  -7   5      503.07      609.43      6.90 o 
   1  -7   5      492.65      560.70      5.94 o 
   2  -7   5        1.42        1.38      0.33 o 
   3  -7   5       37.12       30.64      0.79 o 
   4  -7   5       13.77       10.79      1.08 o 
   5  -7   5        0.08        0.00      0.89 o 
   6  -7   5       46.58       29.95      2.28 o 
   7  -7   5      412.10      388.16     11.38 o 
   8  -7   5        2.03        0.95      1.61 o 
   9  -7   5       52.31       65.81      3.78 o 
  -8  -6   5        0.91        0.53      1.25 o 
  -7  -6   5        8.65       13.29      1.70 o 
  -6  -6   5       24.94       25.65      1.83 o 
  -5  -6   5      473.36      410.54     13.04 o 
  -4  -6   5       34.47       31.20      1.44 o 
  -3  -6   5      909.98      933.35     11.28 o 
  -2  -6   5       80.19       91.17      1.55 o 
  -1  -6   5      435.96      384.07      4.56 o 
   0  -6   5     2058.45     2118.52     22.59 o 
   1  -6   5      801.28      875.43      8.97 o 
   2  -6   5       61.58       52.36      0.93 o 
   3  -6   5     1024.25      980.24     10.16 o 
   4  -6   5       75.26       67.53      1.70 o 
   5  -6   5      263.16      261.75      5.51 o 
   6  -6   5       58.38       59.25      2.38 o 
   7  -6   5       23.96       23.66      2.23 o 
   8  -6   5       28.41       30.65      2.64 o 
   9  -6   5       58.47       70.28      4.00 o 
  -9  -5   5       38.04       34.94      3.71 o 
  -8  -5   5       48.40       50.50      2.71 o 
  -7  -5   5       17.79       19.37      1.70 o 
  -6  -5   5       86.53       81.55      3.08 o 
  -5  -5   5       60.45       56.09      1.78 o 
  -4  -5   5        7.61        7.07      0.76 o 
  -3  -5   5      781.36      734.19      9.01 o 
  -2  -5   5      301.42      298.37      3.70 o 
  -1  -5   5      646.37      711.68      8.60 o 
   0  -5   5     1595.45     1797.19     19.18 o 
   1  -5   5     1881.00     1876.05     19.99 o 
   2  -5   5       73.78       89.99      1.27 o 
   3  -5   5       54.40       48.43      1.00 o 
   4  -5   5        3.98        2.72      0.81 o 
   5  -5   5      237.52      206.67      4.00 o 
   6  -5   5       27.21       20.23      2.29 o 
   7  -5   5       71.41       63.48      3.27 o 
   8  -5   5       87.38       83.44      4.00 o 
   9  -5   5        0.53        1.93      1.73 o 
  -9  -4   5       32.27       38.14      3.71 o 
  -8  -4   5       10.50        8.45      1.53 o 
  -7  -4   5      109.38      105.40      3.46 o 
  -6  -4   5       78.64       52.89      1.98 o 
  -5  -4   5      216.24      193.48      3.51 o 
  -4  -4   5       17.97       20.38      0.99 o 
  -3  -4   5      965.86      878.11     10.62 o 
  -2  -4   5      292.97      301.42      3.68 o 
  -1  -4   5      275.62      285.41      3.78 o 
   0  -4   5        4.45        1.79      0.31 o 
   1  -4   5     2538.19     2569.57     32.33 o 
   2  -4   5       73.41       74.07      1.27 o 
   3  -4   5       91.48       83.77      1.37 o 
   4  -4   5      314.06      280.84      4.39 o 
   5  -4   5        0.09       -0.35      0.59 o 
   6  -4   5       85.13       90.55      3.02 o 
   7  -4   5      188.96      173.94      4.55 o 
   8  -4   5       10.40        9.37      1.86 o 
   9  -4   5       14.17       12.96      2.10 o 
  -9  -3   5        1.29        2.97      2.29 o 
  -8  -3   5       23.11       15.99      1.70 o 
  -7  -3   5      261.39      267.37      6.20 o 
  -6  -3   5       68.91       53.69      1.80 o 
  -5  -3   5      153.01      133.06      3.93 o 
  -4  -3   5       78.38       90.54      1.99 o 
  -3  -3   5      130.04      105.53      1.82 o 
  -2  -3   5      154.49      155.69      2.15 o 
  -1  -3   5     3514.80     3628.93     55.25 o 
   0  -3   5      200.38      177.83      2.46 o 
   1  -3   5      255.64      214.02      3.65 o 
   2  -3   5      320.77      335.79      4.26 o 
   3  -3   5      519.48      473.65      5.54 o 
   4  -3   5       69.94       83.77      1.86 o 
   5  -3   5       25.31       20.19      1.05 o 
   6  -3   5      287.14      273.75      5.86 o 
   7  -3   5       25.78       27.40      2.71 o 
   8  -3   5       22.90       29.31      2.60 o 
   9  -3   5       13.15       16.78      3.87 o 
  -9  -2   5       30.76       32.18      3.87 o 
  -8  -2   5        0.06       -0.40      1.80 o 
  -7  -2   5       57.69       58.09      2.59 o 
  -6  -2   5       17.28       19.13      1.15 o 
  -5  -2   5        8.44        3.80      0.69 o 
  -4  -2   5        1.33        4.14      0.62 o 
  -3  -2   5       32.50       28.61      0.89 o 
  -2  -2   5      234.48      261.98      3.22 o 
  -1  -2   5     2112.29     2144.58     24.55 o 
   0  -2   5       15.30       17.78      0.70 o 
   1  -2   5      905.91      940.35     12.17 o 
   2  -2   5      473.82      452.28      5.59 o 
   3  -2   5        1.49        1.47      0.34 o 
   4  -2   5      176.61      156.54      2.27 o 
   5  -2   5       23.19       22.65      1.12 o 
   6  -2   5      137.91      144.22      3.28 o 
   7  -2   5        4.84        1.73      1.22 o 
   8  -2   5       16.95       20.81      2.00 o 
   9  -2   5        1.28       -1.55      3.10 o 
  -9  -1   5       79.48       86.68      6.46 o 
  -8  -1   5        6.54       -0.39      1.94 o 
  -7  -1   5      130.45      116.81      3.56 o 
  -6  -1   5      111.61      123.72      2.73 o 
  -5  -1   5       94.63       86.11      2.11 o 
  -4  -1   5      230.97      242.63      3.89 o 
  -3  -1   5      367.87      363.58      5.29 o 
  -2  -1   5     1252.58     1275.48     13.69 o 
  -1  -1   5      726.35      734.56      8.09 o 
   0  -1   5     2343.08     2348.55     24.87 o 
   1  -1   5       28.68       32.47      0.61 o 
   2  -1   5       63.68       90.21      1.37 o 
   3  -1   5       58.90       87.56      1.35 o 
   4  -1   5      496.43      529.31      6.20 o 
   5  -1   5        1.81        0.69      0.51 o 
   6  -1   5      147.10      169.02      3.49 o 
   7  -1   5       17.23       19.04      1.78 o 
   8  -1   5        7.53        7.15      2.28 o 
   9  -1   5       18.90       24.53      4.39 o 
  -9   0   5       12.66       15.36      3.10 o 
  -8   0   5        8.69       11.51      4.52 o 
  -7   0   5      109.55      104.92      3.38 o 
  -6   0   5       24.04       31.37      1.55 o 
  -5   0   5       46.88       49.94      1.56 o 
  -4   0   5       82.82       84.10      1.91 o 
  -3   0   5        5.84        3.89      0.96 o 
  -2   0   5       14.19       15.34      0.76 o 
  -1   0   5     2911.51     2918.18     43.02 o 
   0   0   5        1.51        1.31      0.33 o 
   1   0   5       74.36       62.87      1.05 o 
   2   0   5     1632.87     1639.72     17.57 o 
   3   0   5       27.15       26.27      1.29 o 
   4   0   5      109.75      110.60      2.79 o 
   5   0   5        9.02       10.79      0.86 o 
   6   0   5      404.29      416.25      7.13 o 
   7   0   5       10.56        9.08      1.50 o 
   8   0   5        0.30        1.54      2.09 o 
   9   0   5       67.81       73.08      6.46 o 
  -9   1   5        0.33        4.39      3.61 o 
  -8   1   5       44.42       46.95      3.41 o 
  -7   1   5        8.27        8.61      1.50 o 
  -6   1   5       13.36       18.17      1.45 o 
  -5   1   5      170.63      172.03      5.03 o 
  -4   1   5      261.64      240.56      3.91 o 
  -3   1   5      511.42      550.42      7.61 o 
  -2   1   5     1821.28     1943.91     20.57 o 
  -1   1   5        0.69        5.37      0.71 o 
   0   1   5       48.23       39.81      0.80 o 
   1   1   5       17.55       19.76      0.65 o 
   2   1   5     2554.47     2563.29     29.49 o 
   3   1   5       60.93       65.97      1.32 o 
   4   1   5      150.00      169.70      2.46 o 
   5   1   5      110.92      133.41      2.19 o 
   6   1   5       39.85       49.12      2.28 o 
   7   1   5        0.54        1.78      1.80 o 
   8   1   5       31.23       33.31      4.13 o 
   9   1   5       19.72       25.18      3.45 o 
  -9   2   5        1.57        1.29      3.10 o 
  -8   2   5       25.34       17.56      4.13 o 
  -7   2   5        1.42       -0.38      0.99 o 
  -6   2   5      310.84      326.86      6.71 o 
  -5   2   5      154.56      170.69      3.16 o 
  -4   2   5       19.30       35.78      1.26 o 
  -3   2   5     1407.30     1559.30     20.07 o 
  -2   2   5       13.04        2.17      0.47 o 
  -1   2   5      299.81      294.71      3.51 o 
   0   2   5      868.84      921.70     10.05 o 
   1   2   5      183.13      205.81      2.61 o 
   2   2   5      242.72      240.24      2.82 o 
   3   2   5      480.24      519.05      6.00 o 
   4   2   5      153.17      144.82      2.21 o 
   5   2   5        7.85        8.11      0.67 o 
   6   2   5        0.12        1.55      1.64 o 
   7   2   5        6.66        4.39      2.84 o 
   8   2   5        1.86        2.58      2.35 o 
  -9   3   5        7.67        7.23      3.87 o 
  -8   3   5       20.50        9.81      3.87 o 
  -7   3   5        0.65        0.52      1.33 o 
  -6   3   5       99.55       91.83      2.87 o 
  -5   3   5        8.52        6.26      0.84 o 
  -4   3   5      367.84      374.39      5.56 o 
  -3   3   5     1611.92     1709.58     21.97 o 
  -2   3   5      656.43      681.18     10.42 o 
  -1   3   5      869.49      790.70      8.87 o 
   0   3   5       70.53       65.65      1.10 o 
   1   3   5      978.50      974.27     10.66 o 
   2   3   5       11.05       11.29      0.82 o 
   3   3   5      493.82      481.92      5.63 o 
   4   3   5        8.33       10.00      0.76 o 
   5   3   5       32.50       42.17      1.62 o 
   6   3   5        9.21       10.70      2.28 o 
   7   3   5       11.59       22.65      2.74 o 
   8   3   5        3.05        1.14      2.23 o 
  -9   4   5        2.25        6.45      3.36 o 
  -8   4   5       54.42       56.03      5.42 o 
  -7   4   5       60.13       64.04      5.68 o 
  -6   4   5       11.32        9.74      1.86 o 
  -5   4   5       60.93       60.56      1.85 o 
  -4   4   5     1329.10     1426.88     19.39 o 
  -3   4   5        1.57       11.73      0.96 o 
  -2   4   5      117.31      144.39      2.90 o 
  -1   4   5      119.72      110.61      1.74 o 
   0   4   5      368.26      373.33      4.69 o 
   1   4   5      777.57      887.01      9.75 o 
   2   4   5      233.67      207.72      2.54 o 
   3   4   5      680.91      770.49      8.68 o 
   4   4   5       14.21       12.63      0.93 o 
   5   4   5      149.53      155.28      3.63 o 
   6   4   5       10.16       13.08      2.96 o 
   7   4   5        2.17       -1.91      1.91 o 
   8   4   5       18.46       16.19      3.01 o 
  -9   5   5       26.07       17.04      4.13 o 
  -8   5   5       12.36       15.49      3.87 o 
  -7   5   5       68.33       50.87      4.91 o 
  -6   5   5       91.97      102.73      4.08 o 
  -5   5   5      107.29      103.79      3.28 o 
  -4   5   5       36.38       34.07      2.16 o 
  -3   5   5     1243.22     1340.15     27.24 o 
  -2   5   5        0.07        1.24      0.59 o 
  -1   5   5     1457.17     1585.65     18.54 o 
   0   5   5      228.97      262.77      3.72 o 
   1   5   5        1.65        2.30      0.47 o 
   2   5   5       37.21       33.43      0.63 o 
   3   5   5       88.39       97.37      2.09 o 
   4   5   5       34.18       39.09      1.80 o 
   5   5   5        2.16        2.55      1.05 o 
   6   5   5        6.56        6.02      1.31 o 
   7   5   5        1.34        6.17      2.46 o 
   8   5   5       28.99       37.35      3.82 o 
  -9   6   5       74.53       81.86      6.97 o 
  -8   6   5        3.59        5.68      3.36 o 
  -7   6   5       28.11       39.50      4.65 o 
  -6   6   5       16.37       16.41      2.05 o 
  -5   6   5      134.68      130.11      7.75 o 
  -4   6   5        5.86        6.62      1.01 o 
  -3   6   5      360.52      345.63      6.02 o 
  -2   6   5       37.17       50.67      1.66 o 
  -1   6   5      173.53      211.04      4.29 o 
   0   6   5     1157.17     1242.72     14.68 o 
   1   6   5      623.31      658.62      8.11 o 
   2   6   5      407.09      419.90      8.73 o 
   3   6   5      386.52      378.07      6.50 o 
   4   6   5      114.86      127.26      3.29 o 
   5   6   5       36.93       34.98      1.91 o 
   6   6   5       12.99        8.18      1.52 o 
   7   6   5       13.86       12.76      2.97 o 
  -9   7   5        3.24        8.52      3.61 o 
  -8   7   5        7.55        2.32      3.10 o 
  -7   7   5      257.56      246.32     11.11 o 
  -6   7   5        0.49        1.49      1.61 o 
  -5   7   5       42.01       44.26      3.01 o 
  -4   7   5       17.26       16.00      1.26 o 
  -3   7   5      141.73      152.74      3.88 o 
  -2   7   5      779.76      880.84     11.73 o 
  -1   7   5      115.34       96.59      1.77 o 
   0   7   5       30.27       37.88      1.06 o 
   1   7   5       25.18       20.02      0.67 o 
   2   7   5        7.41        9.92      0.89 o 
   3   7   5        7.47        6.49      1.05 o 
   4   7   5      110.38      116.53      3.18 o 
   5   7   5      294.49      292.33      5.90 o 
   6   7   5        2.09       -0.02      1.26 o 
   7   7   5        8.11        5.42      2.56 o 
  -9   8   5       23.27       23.75      4.65 o 
  -8   8   5       85.73       90.64      6.97 o 
  -7   8   5        2.70        6.97      3.10 o 
  -6   8   5       42.87       40.66      3.87 o 
  -5   8   5       32.89       27.73      2.46 o 
  -4   8   5      467.74      443.24      8.86 o 
  -3   8   5        4.84        3.19      0.94 o 
  -2   8   5      265.37      248.76      4.71 o 
  -1   8   5      101.47       94.86      1.81 o 
   0   8   5       19.16       21.48      0.84 o 
   1   8   5       94.16       84.60      2.49 o 
   2   8   5      249.94      257.54      5.91 o 
   3   8   5       69.71       69.42      2.32 o 
   4   8   5      153.83      151.13      3.77 o 
   5   8   5        0.05       -0.57      1.14 o 
   6   8   5        6.18        4.14      1.86 o 
  -8   9   5       29.37       23.75      4.39 o 
  -7   9   5       92.68       93.49      6.71 o 
  -6   9   5       33.01       27.89      2.56 o 
  -5   9   5      318.84      313.72      8.68 o 
  -4   9   5       20.60       25.36      2.46 o 
  -3   9   5      222.78      199.70      4.19 o 
  -2   9   5      206.06      204.74      4.08 o 
  -1   9   5     1103.64     1090.26     13.19 o 
   0   9   5       80.58       81.26      2.21 o 
   1   9   5      103.96      105.35      2.43 o 
   2   9   5       44.22       44.60      1.68 o 
   3   9   5        3.01        6.65      1.15 o 
   4   9   5        0.19        3.32      1.22 o 
   5   9   5       76.00       82.46      3.32 o 
   6   9   5       38.91       34.22      2.25 o 
  -8  10   5       20.81       26.59      4.39 o 
  -7  10   5      159.69      162.23      8.52 o 
  -6  10   5       37.01       35.63      4.13 o 
  -5  10   5        2.22        4.13      1.83 o 
  -4  10   5        0.10        4.08      1.80 o 
  -3  10   5      126.05      113.15      3.04 o 
  -2  10   5       18.89       16.80      1.17 o 
  -1  10   5      586.80      555.30     10.45 o 
   0  10   5      134.76      145.03      3.24 o 
   1  10   5        1.11       -0.06      0.83 o 
   2  10   5       33.59       35.26      1.61 o 
   3  10   5        0.44       -0.96      0.96 o 
   4  10   5        0.25       -1.12      1.12 o 
   5  10   5       39.65       33.20      2.15 o 
  -8  11   5       21.98       29.69      4.39 o 
  -7  11   5        6.28       13.94      3.61 o 
  -6  11   5        3.97        6.20      3.10 o 
  -5  11   5      129.95      120.47      5.00 o 
  -4  11   5        1.96        3.10      1.83 o 
  -3  11   5        7.88        9.73      1.48 o 
  -2  11   5       12.33       12.78      1.37 o 
  -1  11   5        8.06        9.98      1.36 o 
   0  11   5       13.88       14.18      1.47 o 
   1  11   5      100.45       93.08      2.43 o 
   2  11   5       28.16       32.01      1.65 o 
   3  11   5        0.00       -0.66      1.07 o 
   4  11   5       14.07       12.10      2.12 o 
   5  11   5        4.70        2.34      1.41 o 
  -7  12   5       11.61        9.55      3.36 o 
  -6  12   5        7.33        7.49      3.10 o 
  -5  12   5       37.04       43.93      3.29 o 
  -4  12   5        0.76        2.66      3.10 o 
  -3  12   5        4.59        3.84      1.86 o 
  -2  12   5        2.83        3.60      2.49 o 
  -1  12   5        2.62        2.54      1.15 o 
   0  12   5        9.39       10.19      1.45 o 
   1  12   5       29.20       28.33      1.52 o 
   2  12   5       15.79       16.19      1.80 o 
   3  12   5        0.81        1.78      1.30 o 
   4  12   5       44.66       44.84      2.40 o 
  -7  13   5        5.19       10.58      3.61 o 
  -6  13   5        0.12        3.10      3.10 o 
  -5  13   5        0.99        1.16      2.01 o 
  -4  13   5        7.63        9.41      2.28 o 
  -3  13   5        0.09        1.27      1.20 o 
  -2  13   5        1.84       -0.22      1.13 o 
  -1  13   5        5.80        2.44      1.30 o 
   0  13   5       55.37       58.24      3.69 o 
   1  13   5       24.04       26.18      1.75 o 
   2  13   5        3.67        4.43      1.88 o 
   3  13   5       22.85       21.21      1.86 o 
  -6  14   5        2.33       -2.84      2.84 o 
  -5  14   5       14.31       16.98      2.83 o 
  -4  14   5        1.10        2.58      2.05 o 
  -3  14   5       13.82       19.59      1.77 o 
  -2  14   5        0.08        0.40      1.18 o 
  -1  14   5       11.00        7.02      1.50 o 
   0  14   5       14.51       15.33      1.49 o 
   1  14   5       19.08       21.73      1.77 o 
   2  14   5        2.24        2.92      1.40 o 
  -4  15   5        2.80        0.39      3.23 o 
  -3  15   5        0.47       -0.66      1.19 o 
  -2  15   5        0.25       -1.27      1.27 o 
  -1  15   5        3.84        7.19      1.33 o 
   0  15   5       10.72        9.52      1.44 o 
   1  15   5        4.01        8.61      1.47 o 
   0 -17   6        0.82       -1.01      1.01 o 
   1 -17   6        0.57        0.79      1.17 o 
   2 -17   6       17.58       16.57      1.47 o 
   3 -17   6       17.55       23.73      1.87 o 
  -2 -16   6        2.63        0.86      1.16 o 
  -1 -16   6        3.01        3.54      1.12 o 
   0 -16   6       34.25       26.27      1.39 o 
   1 -16   6        3.41        4.02      1.17 o 
   2 -16   6        4.64        6.36      1.80 o 
   3 -16   6        3.75        2.35      1.22 o 
   4 -16   6        0.08        1.16      1.46 o 
  -3 -15   6        2.71        0.54      1.18 o 
  -2 -15   6        8.34       11.09      1.41 o 
  -1 -15   6       73.49       82.86      2.62 o 
   0 -15   6       44.26       37.44      1.76 o 
   1 -15   6        2.36        2.23      0.94 o 
   2 -15   6       39.56       42.44      2.31 o 
   3 -15   6        0.91        0.93      1.55 o 
   4 -15   6       25.94       25.78      2.35 o 
   5 -15   6       12.37       17.00      2.17 o 
  -4 -14   6        1.17        2.42      1.43 o 
  -3 -14   6        1.54        1.22      2.29 o 
  -2 -14   6       19.11       11.88      1.41 o 
  -1 -14   6        0.28       -0.81      0.81 o 
   0 -14   6        2.04        3.45      0.85 o 
   1 -14   6       13.84       16.15      1.15 o 
   2 -14   6      153.62      146.40      3.82 o 
   3 -14   6       56.77       53.16      4.26 o 
   4 -14   6       95.57       95.56      4.01 o 
   5 -14   6       72.36       72.69      3.87 o 
   6 -14   6        6.97        7.79      1.91 o 
  -5 -13   6        7.00        9.26      1.81 o 
  -4 -13   6       86.65       74.39      3.20 o 
  -3 -13   6       18.38       20.96      1.83 o 
  -2 -13   6      313.86      322.60      6.06 o 
  -1 -13   6        0.24        0.66      0.77 o 
   0 -13   6      494.85      486.51      7.93 o 
   1 -13   6      253.20      259.95      4.32 o 
   2 -13   6      163.15      165.93      4.11 o 
   3 -13   6       37.01       35.64      2.35 o 
   4 -13   6       94.22      107.92      4.11 o 
   5 -13   6       39.23       38.20      2.64 o 
   6 -13   6        1.44       -1.46      1.46 o 
   7 -13   6       14.34       13.63      2.28 o 
  -6 -12   6        1.77        0.01      1.83 o 
  -5 -12   6        8.04        5.08      1.59 o 
  -4 -12   6       90.95       93.52      3.50 o 
  -3 -12   6        5.48       11.14      1.33 o 
  -2 -12   6      374.28      406.31      7.07 o 
  -1 -12   6      533.09      527.34      6.51 o 
   0 -12   6       93.48       94.24      1.72 o 
   1 -12   6       78.03       72.98      1.68 o 
   2 -12   6      291.09      289.41      4.55 o 
   3 -12   6       30.01       31.59      1.67 o 
   4 -12   6       11.31        9.59      1.73 o 
   5 -12   6      113.98      121.75      4.55 o 
   6 -12   6        0.14       -1.23      1.55 o 
   7 -12   6       17.27       13.15      2.09 o 
  -6 -11   6       31.97       35.28      2.48 o 
  -5 -11   6       33.89       33.19      2.30 o 
  -4 -11   6      104.73      107.31      3.62 o 
  -3 -11   6        7.09        4.30      1.36 o 
  -2 -11   6      333.49      314.63      4.64 o 
  -1 -11   6      535.23      532.75      6.01 o 
   0 -11   6      153.87      166.29      2.45 o 
   1 -11   6      140.13      141.76      2.19 o 
   2 -11   6      866.40      875.46     10.48 o 
   3 -11   6      508.27      510.14      9.31 o 
   4 -11   6      121.96      116.01      4.29 o 
   5 -11   6      957.53      961.52     20.72 o 
   6 -11   6       81.05       71.93      3.65 o 
   7 -11   6        5.23        2.32      1.64 o 
   8 -11   6       61.90       59.60      3.65 o 
  -7 -10   6        0.85        0.09      1.28 o 
  -6 -10   6       87.17       83.53      3.48 o 
  -5 -10   6        1.67        3.77      1.40 o 
  -4 -10   6       53.29       64.44      3.56 o 
  -3 -10   6        0.18        0.71      1.38 o 
  -2 -10   6      512.26      547.36      7.79 o 
  -1 -10   6        2.68        2.40      0.73 o 
   0 -10   6      490.16      465.69      5.62 o 
   1 -10   6      469.84      455.93      5.15 o 
   2 -10   6      146.67      137.68      1.99 o 
   3 -10   6      215.06      234.07      4.95 o 
   4 -10   6      359.53      361.32     11.51 o 
   5 -10   6      189.06      191.42      7.88 o 
   6 -10   6        0.24       -1.03      1.81 o 
   7 -10   6        6.72       10.09      1.83 o 
   8 -10   6        3.51        7.85      2.09 o 
  -7  -9   6        0.30       -0.07      1.25 o 
  -6  -9   6        5.87        8.68      1.65 o 
  -5  -9   6      116.01      108.38      3.62 o 
  -4  -9   6      758.26      710.01     13.05 o 
  -3  -9   6       57.89       43.43      2.81 o 
  -2  -9   6      264.84      255.92      3.51 o 
  -1  -9   6       72.53       78.05      1.55 o 
   0  -9   6       27.92       27.65      1.25 o 
   1  -9   6        0.14        0.18      0.35 o 
   2  -9   6      425.55      404.81      4.33 o 
   3  -9   6      215.91      214.24      3.78 o 
   4  -9   6        0.14       -1.10      1.10 o 
   5  -9   6      269.36      238.87      6.76 o 
   6  -9   6       54.05       55.59      4.13 o 
   7  -9   6      130.79      121.66      4.75 o 
   8  -9   6        1.37       -1.64      1.64 o 
  -8  -8   6       51.40       53.74      3.06 o 
  -7  -8   6       50.57       48.84      3.64 o 
  -6  -8   6       16.47       15.85      1.79 o 
  -5  -8   6        0.33        0.45      1.57 o 
  -4  -8   6      274.50      265.17      7.44 o 
  -3  -8   6       40.02       38.19      1.37 o 
  -2  -8   6      153.21      146.24      2.28 o 
  -1  -8   6     1225.42     1223.25     13.39 o 
   0  -8   6        0.08       -0.30      0.30 o 
   1  -8   6      299.97      293.76      3.67 o 
   2  -8   6       82.85       80.51      1.24 o 
   3  -8   6       51.32       75.00      1.64 o 
   4  -8   6      393.87      373.88      9.06 o 
   5  -8   6      246.06      263.11      7.22 o 
   6  -8   6       13.87       12.53      1.83 o 
   7  -8   6       31.32       24.43      2.56 o 
   8  -8   6        2.83        7.36      2.01 o 
  -8  -7   6       79.76       85.91      4.30 o 
  -7  -7   6       62.18       61.29      2.89 o 
  -6  -7   6       17.05       18.86      1.77 o 
  -5  -7   6       36.78       37.21      1.86 o 
  -4  -7   6       39.27       35.03      1.44 o 
  -3  -7   6      150.88      144.26      2.49 o 
  -2  -7   6      913.39      889.04      9.95 o 
  -1  -7   6      108.03      134.64      2.08 o 
   0  -7   6        0.01        0.54      0.40 o 
   1  -7   6      436.20      407.15      4.82 o 
   2  -7   6      194.19      188.85      2.22 o 
   3  -7   6      719.78      738.64      7.87 o 
   4  -7   6      135.00      134.07      5.17 o 
   5  -7   6      478.57      458.78     10.89 o 
   6  -7   6       73.58       70.91      5.81 o 
   7  -7   6      167.50      173.52      5.81 o 
   8  -7   6       13.92       17.22      2.37 o 
  -8  -6   6        6.76       10.54      1.68 o 
  -7  -6   6      194.69      179.61      4.98 o 
  -6  -6   6       37.49       39.53      2.25 o 
  -5  -6   6       50.87       54.99      1.84 o 
  -4  -6   6      402.30      405.83      6.19 o 
  -3  -6   6      210.18      232.08      3.45 o 
  -2  -6   6      127.18      141.51      2.13 o 
  -1  -6   6     2329.97     2447.55     28.21 o 
   0  -6   6      604.97      679.72      7.66 o 
   1  -6   6        3.73        3.72      0.37 o 
   2  -6   6      313.97      328.29      3.47 o 
   3  -6   6      162.94      162.80      2.16 o 
   4  -6   6       58.23       57.17      1.43 o 
   5  -6   6      117.59      104.44      3.92 o 
   6  -6   6        1.40        0.46      1.36 o 
   7  -6   6       22.87       23.04      2.84 o 
   8  -6   6      121.93      113.70      4.71 o 
   9  -6   6       53.81       51.47      3.53 o 
  -9  -5   6        8.18        8.12      2.67 o 
  -8  -5   6        4.20        2.37      2.00 o 
  -7  -5   6      158.66      147.08      4.40 o 
  -6  -5   6       67.55       57.18      1.96 o 
  -5  -5   6      505.90      524.71      7.82 o 
  -4  -5   6      277.18      274.42      4.50 o 
  -3  -5   6      162.42      167.11      2.67 o 
  -2  -5   6      128.09      132.59      2.00 o 
  -1  -5   6     1054.64     1073.93     12.75 o 
   0  -5   6      656.41      819.72      9.84 o 
   1  -5   6     2676.62     2914.82     30.91 o 
   2  -5   6       14.18       26.43      0.96 o 
   3  -5   6      330.30      322.74      3.99 o 
   4  -5   6      166.07      157.47      2.64 o 
   5  -5   6      261.11      277.43      7.44 o 
   6  -5   6        2.97        2.29      1.43 o 
   7  -5   6      182.60      175.08      5.74 o 
   8  -5   6      153.04      141.93      5.26 o 
   9  -5   6       49.46       54.26      3.60 o 
  -9  -4   6       52.64       52.93      4.22 o 
  -8  -4   6       16.52       14.53      1.93 o 
  -7  -4   6       16.94       18.59      1.81 o 
  -6  -4   6      380.19      335.15      8.30 o 
  -5  -4   6      338.63      317.20      5.16 o 
  -4  -4   6       75.50       87.70      2.04 o 
  -3  -4   6        0.77        6.02      0.59 o 
  -2  -4   6        3.06       10.92      0.57 o 
  -1  -4   6     3019.47     3514.43     40.06 o 
   0  -4   6      576.45      676.02      8.18 o 
   1  -4   6    11544.77    12153.65    276.47 o 
   2  -4   6      537.00      537.78      8.32 o 
   3  -4   6      146.93      125.43      1.87 o 
   4  -4   6      131.32      124.26      2.24 o 
   5  -4   6       47.00       49.04      1.80 o 
   6  -4   6       13.93       14.51      2.45 o 
   7  -4   6      254.65      233.93      6.92 o 
   8  -4   6       56.65       46.47      3.16 o 
   9  -4   6        4.31        4.15      1.98 o 
  -9  -3   6       15.79       11.57      2.72 o 
  -8  -3   6        7.85        5.17      1.39 o 
  -7  -3   6       90.93      105.05      3.50 o 
  -6  -3   6       10.15        8.07      1.99 o 
  -5  -3   6       15.97       19.11      1.12 o 
  -4  -3   6       67.36       54.49      1.78 o 
  -3  -3   6      452.38      440.83      5.73 o 
  -2  -3   6      179.54      195.86      2.61 o 
  -1  -3   6        7.76        2.94      0.40 o 
   0  -3   6      813.13      820.01      9.76 o 
   1  -3   6      720.96      732.90      9.76 o 
   2  -3   6     1136.47     1148.19     14.93 o 
   3  -3   6      207.97      182.22      2.50 o 
   4  -3   6        0.14       -0.20      0.40 o 
   5  -3   6       51.85       42.53      1.52 o 
   6  -3   6      190.83      193.41      4.70 o 
   7  -3   6       93.17       83.11      3.85 o 
   8  -3   6        0.19       -0.06      1.61 o 
   9  -3   6       25.70       22.98      4.39 o 
  -9  -2   6        1.00        0.98      2.58 o 
  -8  -2   6        0.75       -0.32      1.19 o 
  -7  -2   6      288.37      301.75      6.84 o 
  -6  -2   6       17.37       14.99      1.28 o 
  -5  -2   6      202.87      165.65      3.16 o 
  -4  -2   6       31.96       23.29      1.12 o 
  -3  -2   6        2.92        9.91      0.61 o 
  -2  -2   6      551.54      572.37      6.50 o 
  -1  -2   6     1240.30     1180.60     12.83 o 
   0  -2   6       40.63       62.19      1.36 o 
   1  -2   6     1826.72     2041.17     25.88 o 
   2  -2   6      365.72      370.39      4.76 o 
   3  -2   6      141.62      127.83      1.80 o 
   4  -2   6      119.14      123.65      1.98 o 
   5  -2   6       20.40       16.45      0.98 o 
   6  -2   6       80.10       82.27      2.49 o 
   7  -2   6        2.99        0.74      1.81 o 
   8  -2   6      107.85      107.15      4.59 o 
   9  -2   6       17.43       22.98      4.39 o 
  -9  -1   6       18.92       19.94      2.90 o 
  -8  -1   6        0.44        0.52      2.71 o 
  -7  -1   6        1.05        1.63      1.91 o 
  -6  -1   6        2.10        2.00      0.99 o 
  -5  -1   6       26.03       23.84      1.16 o 
  -4  -1   6        0.14       -0.52      0.52 o 
  -3  -1   6      126.79       99.04      1.81 o 
  -2  -1   6      183.08      174.87      2.35 o 
  -1  -1   6       17.08       23.57      0.86 o 
   0  -1   6        0.09        0.52      0.25 o 
   1  -1   6     2247.74     2208.64     23.51 o 
   2  -1   6       26.68       45.63      0.96 o 
   3  -1   6       26.42       22.27      0.96 o 
   4  -1   6      115.48      100.52      1.62 o 
   5  -1   6       12.78       12.84      0.93 o 
   6  -1   6        3.31        4.01      1.12 o 
   7  -1   6       13.41       15.48      2.07 o 
   8  -1   6       48.54       42.09      4.91 o 
   9  -1   6        3.02        7.74      3.36 o 
  -9   0   6       59.69       61.97      6.46 o 
  -8   0   6        5.82        5.03      2.10 o 
  -7   0   6       37.16       34.51      2.07 o 
  -6   0   6        8.35       10.98      1.35 o 
  -5   0   6       18.44       20.50      1.66 o 
  -4   0   6      210.15      197.29      3.42 o 
  -3   0   6      231.26      235.59      3.72 o 
  -2   0   6     1448.33     1417.60     15.21 o 
  -1   0   6       10.98       15.85      0.72 o 
   0   0   6     1636.44     1661.84     17.80 o 
   1   0   6       48.13       45.69      0.92 o 
   2   0   6        9.21        5.11      0.73 o 
   3   0   6       76.52       60.88      1.13 o 
   4   0   6       77.35       64.64      1.51 o 
   5   0   6       51.23       45.45      4.13 o 
   6   0   6      160.64      175.14      6.59 o 
   7   0   6        2.79        1.81      1.91 o 
   8   0   6        2.28       -1.03      2.84 o 
  -9   1   6        1.37       -2.32      3.10 o 
  -8   1   6       25.96       29.95      4.65 o 
  -7   1   6       58.34       65.79      2.68 o 
  -6   1   6       35.02       28.26      1.75 o 
  -5   1   6       21.38       25.17      1.16 o 
  -4   1   6      112.24      109.84      2.28 o 
  -3   1   6      124.37      142.08      2.59 o 
  -2   1   6        9.22        2.88      0.59 o 
  -1   1   6      489.72      506.13      5.81 o 
   0   1   6        3.96        1.09      0.51 o 
   1   1   6      151.87      123.52      1.91 o 
   2   1   6        0.25        0.16      0.34 o 
   3   1   6       29.50       44.30      1.03 o 
   4   1   6       45.37       42.28      1.12 o 
   5   1   6        5.09        4.12      0.69 o 
   6   1   6       73.09       80.52      2.93 o 
   7   1   6        0.57       -1.39      1.80 o 
   8   1   6       59.83       72.93      4.47 o 
  -9   2   6        0.84        0.00      3.10 o 
  -8   2   6       28.85       33.56      4.91 o 
  -7   2   6        0.08       -0.77      2.07 o 
  -6   2   6       11.33       12.05      1.40 o 
  -5   2   6      438.62      474.04      7.07 o 
  -4   2   6        0.82        0.01      0.83 o 
  -3   2   6      806.32      808.85     10.84 o 
  -2   2   6      347.05      362.79      4.28 o 
  -1   2   6      314.16      306.02      3.69 o 
   0   2   6      138.79      126.44      1.80 o 
   1   2   6      176.86      151.33      2.12 o 
   2   2   6      396.29      462.28      5.06 o 
   3   2   6       11.48       13.67      0.59 o 
   4   2   6       44.24       53.49      1.23 o 
   5   2   6      111.38      115.57      2.58 o 
   6   2   6        1.93       -1.03      3.49 o 
   7   2   6        0.60        0.90      1.83 o 
   8   2   6        0.09       -0.59      2.19 o 
  -9   3   6        0.67       -0.52      3.36 o 
  -8   3   6        3.96        3.87      3.10 o 
  -7   3   6        0.56        0.45      1.33 o 
  -6   3   6       69.13       81.20      3.78 o 
  -5   3   6      292.35      302.66      5.42 o 
  -4   3   6      893.31      999.32     13.34 o 
  -3   3   6      188.38      154.76      3.29 o 
  -2   3   6     1463.94     1460.09     21.40 o 
  -1   3   6      253.28      269.56      3.33 o 
   0   3   6       11.94       18.15      0.64 o 
   1   3   6        0.16        2.02      0.38 o 
   2   3   6      639.29      665.89      7.05 o 
   3   3   6      706.64      765.48      8.11 o 
   4   3   6       27.93       27.49      0.97 o 
   5   3   6       22.28       21.59      1.47 o 
   6   3   6       22.43       32.26      2.83 o 
   7   3   6        0.80       -1.73      1.73 o 
   8   3   6        0.82        0.57      2.46 o 
  -9   4   6        0.64        0.77      3.10 o 
  -8   4   6       18.30       20.91      4.39 o 
  -7   4   6        3.15        2.98      1.52 o 
  -6   4   6       14.07        9.95      1.86 o 
  -5   4   6      127.92      109.04      3.42 o 
  -4   4   6      462.47      476.25      8.03 o 
  -3   4   6      841.44      888.71     13.63 o 
  -2   4   6        1.25       -0.09      0.56 o 
  -1   4   6      286.77      334.34      4.38 o 
   0   4   6      227.75      247.42      3.32 o 
   1   4   6       20.46       28.65      0.81 o 
   2   4   6      629.96      672.60      7.16 o 
   3   4   6      572.80      567.16      6.19 o 
   4   4   6        5.01        3.50      1.10 o 
   5   4   6       10.68        9.85      1.27 o 
   6   4   6        7.27        2.97      2.58 o 
   7   4   6        0.05       -1.91      1.91 o 
   8   4   6        9.93        9.10      2.72 o 
  -9   5   6       27.70       25.04      4.91 o 
  -8   5   6        0.50        4.65      3.36 o 
  -7   5   6       24.97       21.25      2.35 o 
  -6   5   6       22.80       29.33      2.58 o 
  -5   5   6       49.76       35.45      4.00 o 
  -4   5   6       76.62       76.82      2.38 o 
  -3   5   6       90.02      103.39      2.64 o 
  -2   5   6        5.57        5.24      1.12 o 
  -1   5   6        5.41        3.09      0.46 o 
   0   5   6       55.05       66.51      1.39 o 
   1   5   6      130.33      126.15      1.92 o 
   2   5   6       24.51       29.21      0.75 o 
   3   5   6       62.82       71.94      1.85 o 
   4   5   6        2.97        4.64      1.08 o 
   5   5   6      108.10      113.51      3.20 o 
   6   5   6        0.27       -0.52      1.83 o 
   7   5   6        4.55        3.06      2.28 o 
  -9   6   6       25.96       41.05      5.42 o 
  -8   6   6        3.72        1.81      2.84 o 
  -7   6   6        0.28        3.87      3.10 o 
  -6   6   6       35.77       41.77      2.90 o 
  -5   6   6       95.83       94.55      4.11 o 
  -4   6   6        5.51        9.08      1.19 o 
  -3   6   6      338.34      347.43      6.14 o 
  -2   6   6        9.33        5.60      0.87 o 
  -1   6   6       84.36       66.07      1.39 o 
   0   6   6      236.56      223.80      3.23 o 
   1   6   6      101.31      107.73      1.91 o 
   2   6   6        0.01        1.05      0.45 o 
   3   6   6      135.90      121.26      3.02 o 
   4   6   6       33.63       34.65      1.81 o 
   5   6   6        0.03        0.75      1.12 o 
   6   6   6       10.65       12.98      2.15 o 
   7   6   6       26.49       32.57      3.47 o 
  -9   7   6        1.67        8.78      3.87 o 
  -8   7   6       17.28       24.01      4.39 o 
  -7   7   6       39.24       35.11      4.39 o 
  -6   7   6        4.86        1.79      1.54 o 
  -5   7   6       54.64       57.07      4.13 o 
  -4   7   6        0.86        1.06      1.33 o 
  -3   7   6      556.09      547.44      9.03 o 
  -2   7   6      241.72      239.32      4.54 o 
  -1   7   6       18.08       12.49      1.13 o 
   0   7   6      398.95      419.19      5.50 o 
   1   7   6       54.28       56.08      1.19 o 
   2   7   6        1.08        0.70      0.73 o 
   3   7   6      184.64      184.70      4.03 o 
   4   7   6       35.40       36.43      1.93 o 
   5   7   6       26.93       21.22      1.77 o 
   6   7   6       18.77       21.21      1.85 o 
   7   7   6        0.48       -2.09      2.09 o 
  -9   8   6       39.70       43.63      5.42 o 
  -8   8   6        0.40        1.03      3.10 o 
  -7   8   6       99.63      119.84      7.23 o 
  -6   8   6        2.13        0.90      1.64 o 
  -5   8   6       18.30       16.79      2.19 o 
  -4   8   6        1.49        0.83      1.61 o 
  -3   8   6       80.50       81.76      2.53 o 
  -2   8   6      115.26      106.07      2.29 o 
  -1   8   6      200.09      217.25      3.26 o 
   0   8   6       38.09       39.78      1.17 o 
   1   8   6        0.28        0.08      0.70 o 
   2   8   6        0.17       -0.75      0.75 o 
   3   8   6       14.18       16.65      1.40 o 
   4   8   6      141.05      162.67      4.04 o 
   5   8   6       10.48       11.21      1.54 o 
   6   8   6        3.57        4.80      1.52 o 
  -8   9   6       19.47       17.30      3.87 o 
  -7   9   6       12.33       12.91      3.61 o 
  -6   9   6       49.92       40.38      3.01 o 
  -5   9   6        0.06       -0.15      1.54 o 
  -4   9   6       35.97       31.21      2.54 o 
  -3   9   6      752.40      718.03     11.59 o 
  -2   9   6      193.03      193.38      3.55 o 
  -1   9   6       12.55       13.24      0.98 o 
   0   9   6       81.66       80.60      2.34 o 
   1   9   6        6.53        7.54      0.96 o 
   2   9   6      101.06       98.39      2.71 o 
   3   9   6        4.81        4.50      1.45 o 
   4   9   6       81.12      102.01      3.19 o 
   5   9   6       37.73       41.29      2.26 o 
   6   9   6        2.06        2.30      1.44 o 
  -8  10   6        0.70        2.07      3.36 o 
  -7  10   6        0.04        3.10      3.10 o 
  -6  10   6        0.07       -1.81      1.81 o 
  -5  10   6        8.16        6.32      2.01 o 
  -4  10   6      113.80      104.50      4.45 o 
  -3  10   6      764.24      763.93     14.25 o 
  -2  10   6      537.21      506.71      7.55 o 
  -1  10   6        0.07       -0.99      0.99 o 
   0  10   6       18.48       24.09      1.74 o 
   1  10   6       15.81       15.08      1.17 o 
   2  10   6       22.49       21.57      1.42 o 
   3  10   6        4.27        5.88      1.23 o 
   4  10   6       89.98      102.54      4.81 o 
   5  10   6       77.99       76.89      3.09 o 
  -7  11   6       19.05       21.43      4.13 o 
  -6  11   6        3.42        2.84      2.58 o 
  -5  11   6        1.64        4.26      2.01 o 
  -4  11   6       91.27      105.06      4.63 o 
  -3  11   6        4.11        6.33      1.91 o 
  -2  11   6      262.87      268.26      6.06 o 
  -1  11   6       39.64       34.34      2.07 o 
   0  11   6       52.14       52.49      2.51 o 
   1  11   6        5.39        8.82      1.11 o 
   2  11   6      134.49      144.18      3.31 o 
   3  11   6        1.21        0.98      1.14 o 
   4  11   6       60.40       69.30      2.88 o 
  -7  12   6        0.05        0.52      2.84 o 
  -6  12   6       40.91       40.79      4.39 o 
  -5  12   6        0.09       -0.84      1.73 o 
  -4  12   6        2.21        4.54      1.91 o 
  -3  12   6        7.92        7.32      1.37 o 
  -2  12   6        5.49        8.96      1.69 o 
  -1  12   6        6.06        6.23      1.37 o 
   0  12   6        0.80        1.62      1.13 o 
   1  12   6       17.53       21.96      1.70 o 
   2  12   6        7.72        9.39      1.32 o 
   3  12   6        0.37       -0.61      1.22 o 
   4  12   6        0.08        0.58      1.71 o 
  -6  13   6       30.27       36.66      4.65 o 
  -5  13   6       11.17       14.73      2.64 o 
  -4  13   6       11.95       13.07      2.84 o 
  -3  13   6       14.10       12.08      1.60 o 
  -2  13   6       22.31       22.87      1.85 o 
  -1  13   6       23.55       19.15      1.85 o 
   0  13   6        0.14       -0.78      1.03 o 
   1  13   6        0.56        0.99      1.16 o 
   2  13   6       17.10       17.01      1.68 o 
   3  13   6        1.00        0.92      1.51 o 
  -5  14   6        1.48       -0.40      1.98 o 
  -4  14   6       38.15       46.25      3.74 o 
  -3  14   6       10.30       10.24      1.60 o 
  -2  14   6        8.33       12.90      1.73 o 
  -1  14   6       14.36       14.12      1.71 o 
   0  14   6        1.88        1.13      1.14 o 
   1  14   6        0.82        2.63      1.26 o 
   2  14   6       21.97       20.79      2.20 o 
  -4  15   6        0.48       -0.45      1.52 o 
  -3  15   6        1.79        2.79      1.53 o 
  -2  15   6        0.09        0.33      2.54 o 
  -1  15   6        6.95       11.73      1.71 o 
   0  15   6        1.94        1.03      1.29 o 
   0 -17   7        7.81        6.70      1.48 o 
   1 -17   7        0.01       -1.21      1.26 o 
   2 -17   7       13.03        9.66      1.91 o 
  -2 -16   7        1.84        2.72      1.44 o 
  -1 -16   7        7.93        7.92      1.58 o 
   0 -16   7        0.04       -0.59      1.14 o 
   1 -16   7       10.86        8.31      1.42 o 
   2 -16   7        8.58        6.05      1.08 o 
   3 -16   7       12.45       15.67      2.58 o 
   4 -16   7       13.68       22.09      2.37 o 
  -3 -15   7        0.05        0.01      2.37 o 
  -2 -15   7        2.73        4.38      1.44 o 
  -1 -15   7        4.40        6.37      1.25 o 
   0 -15   7       38.28       32.93      2.08 o 
   1 -15   7        0.19        0.23      1.02 o 
   2 -15   7        1.02        2.24      1.25 o 
   3 -15   7       27.26       18.20      1.98 o 
   4 -15   7        0.22       -0.11      1.94 o 
   5 -15   7       12.68       10.74      1.98 o 
  -4 -14   7       25.81       26.10      2.26 o 
  -3 -14   7        1.12       -0.46      1.32 o 
  -2 -14   7        0.04       -1.13      1.13 o 
  -1 -14   7       67.19       65.83      2.37 o 
   0 -14   7       14.37       12.21      1.25 o 
   1 -14   7        1.55        0.56      0.89 o 
   2 -14   7       56.22       54.56      4.46 o 
   3 -14   7       12.16        9.81      1.73 o 
   4 -14   7        0.21        1.29      1.46 o 
   5 -14   7        0.05        1.68      1.64 o 
   6 -14   7        9.41       13.92      3.61 o 
  -5 -13   7        1.32        0.96      1.45 o 
  -4 -13   7       15.98       15.30      1.92 o 
  -3 -13   7        1.21       -0.93      1.29 o 
  -2 -13   7       35.57       25.94      1.86 o 
  -1 -13   7        6.10        2.78      1.01 o 
   0 -13   7       11.46       12.70      1.35 o 
   1 -13   7       34.96       27.36      2.01 o 
   2 -13   7        0.65       -0.85      1.02 o 
   3 -13   7       16.94       17.31      3.10 o 
   4 -13   7       11.26        9.67      1.73 o 
   5 -13   7       62.75       72.66      3.64 o 
   6 -13   7       47.85       52.36      6.46 o 
  -6 -12   7       71.99       81.19      3.66 o 
  -5 -12   7       19.47       22.32      2.83 o 
  -4 -12   7       52.51       49.32      2.63 o 
  -3 -12   7       27.02       23.63      2.34 o 
  -2 -12   7        3.77        3.65      1.07 o 
  -1 -12   7      108.88      124.07      2.89 o 
   0 -12   7        0.86       -0.80      0.88 o 
   1 -12   7       99.59      107.80      2.67 o 
   2 -12   7       70.21       77.01      2.61 o 
   3 -12   7      337.53      349.22      8.77 o 
   4 -12   7       43.92       46.54      6.84 o 
   5 -12   7       28.88       27.12      2.37 o 
   6 -12   7      133.81      137.27      5.29 o 
   7 -12   7       18.57       16.99      2.46 o 
  -6 -11   7       34.23       30.50      2.45 o 
  -5 -11   7       18.50       14.57      1.92 o 
  -4 -11   7       45.04       43.16      2.36 o 
  -3 -11   7      687.65      681.10     12.70 o 
  -2 -11   7      992.12     1034.70     12.82 o 
  -1 -11   7      385.11      402.35      5.17 o 
   0 -11   7      342.98      354.84      4.96 o 
   1 -11   7      239.97      239.03      4.51 o 
   2 -11   7      297.69      289.40      5.97 o 
   3 -11   7      508.03      493.24      9.16 o 
   4 -11   7      505.00      492.93     11.62 o 
   5 -11   7       48.48       65.08      3.47 o 
   6 -11   7       88.16       91.58      5.29 o 
   7 -11   7        0.11        0.08      1.54 o 
  -7 -10   7        3.80        4.81      1.80 o 
  -6 -10   7       71.58       81.64      3.52 o 
  -5 -10   7        0.44       -0.68      1.15 o 
  -4 -10   7      210.90      205.87      6.62 o 
  -3 -10   7      149.18      164.56      3.76 o 
  -2 -10   7      146.84      152.31      2.56 o 
  -1 -10   7       23.40       22.23      1.58 o 
   0 -10   7      172.13      179.48      2.96 o 
   1 -10   7       44.55       47.75      1.36 o 
   2 -10   7       65.35       63.99      2.31 o 
   3 -10   7       76.81       69.42      2.35 o 
   4 -10   7     1571.08     1521.69     31.10 o 
   5 -10   7       90.95       84.71      3.84 o 
   6 -10   7        0.01       -1.68      1.68 o 
   7 -10   7       46.72       49.08      3.19 o 
   8 -10   7       61.42       69.31      4.65 o 
  -7  -9   7        3.24        7.22      2.01 o 
  -6  -9   7       24.25       26.48      3.37 o 
  -5  -9   7        7.53       10.31      1.58 o 
  -4  -9   7       97.74       87.71      3.15 o 
  -3  -9   7       37.53       38.32      1.56 o 
  -2  -9   7       33.87       36.53      1.22 o 
  -1  -9   7       15.83       17.84      0.84 o 
   0  -9   7      349.52      308.24      4.38 o 
   1  -9   7      386.10      419.69      5.12 o 
   2  -9   7        5.34        5.12      0.77 o 
   3  -9   7     1562.25     1575.54     26.14 o 
   4  -9   7      438.81      428.98     10.25 o 
   5  -9   7        2.73        3.64      2.97 o 
   6  -9   7        6.71        5.72      1.73 o 
   7  -9   7        0.09       -1.68      1.68 o 
   8  -9   7        7.10        9.64      2.17 o 
  -8  -8   7       90.68      101.86      4.87 o 
  -7  -8   7       22.51       24.03      2.80 o 
  -6  -8   7        0.05       -0.53      1.40 o 
  -5  -8   7       75.55       79.66      3.05 o 
  -4  -8   7      325.09      332.85      6.34 o 
  -3  -8   7       27.02       23.63      1.06 o 
  -2  -8   7      290.59      271.52      3.68 o 
  -1  -8   7      838.60      824.08      9.33 o 
   0  -8   7       63.82       62.36      1.31 o 
   1  -8   7      138.97      132.59      2.02 o 
   2  -8   7      119.74      119.63      1.80 o 
   3  -8   7       54.85       56.48      1.97 o 
   4  -8   7        9.52        6.58      1.54 o 
   5  -8   7      920.55      861.25     18.71 o 
   6  -8   7        1.38       -0.41      2.32 o 
   7  -8   7       11.91       10.68      2.45 o 
   8  -8   7        7.21        9.32      2.84 o 
  -8  -7   7       11.90       14.61      2.41 o 
  -7  -7   7       24.03       24.89      2.12 o 
  -6  -7   7      239.53      230.08      5.72 o 
  -5  -7   7       86.72       94.59      2.44 o 
  -4  -7   7      164.52      161.10      2.81 o 
  -3  -7   7       29.94       29.14      1.03 o 
  -2  -7   7      272.38      244.79      3.59 o 
  -1  -7   7      437.65      432.72      5.68 o 
   0  -7   7      148.34      133.81      2.02 o 
   1  -7   7      465.68      467.97      5.53 o 
   2  -7   7       99.21      103.99      1.56 o 
   3  -7   7      595.18      587.11      8.27 o 
   4  -7   7      129.09      117.46      6.07 o 
   5  -7   7      719.55      695.32     15.48 o 
   6  -7   7       39.48       34.86      2.64 o 
   7  -7   7       26.11       22.92      2.54 o 
   8  -7   7       42.60       35.26      3.01 o 
  -8  -6   7        3.24        0.62      1.47 o 
  -7  -6   7       58.77       53.73      4.14 o 
  -6  -6   7       18.49       14.54      1.74 o 
  -5  -6   7       11.54       12.19      1.14 o 
  -4  -6   7      355.14      351.62      5.00 o 
  -3  -6   7     1608.31     1599.50     17.41 o 
  -2  -6   7      444.80      443.41      5.37 o 
  -1  -6   7        1.01       -0.14      0.43 o 
   0  -6   7      466.47      533.15      6.20 o 
   1  -6   7      822.81      908.70     10.10 o 
   2  -6   7        2.64        1.09      0.42 o 
   3  -6   7      624.79      598.68      7.67 o 
   4  -6   7       17.78       18.64      1.19 o 
   5  -6   7       30.88       36.93      4.39 o 
   6  -6   7       50.76       41.03      2.71 o 
   7  -6   7      149.85      153.43     12.01 o 
   8  -6   7       10.33        4.39      2.32 o 
  -8  -5   7       23.49       18.20      1.99 o 
  -7  -5   7      352.52      326.72      7.41 o 
  -6  -5   7        1.76        0.90      1.10 o 
  -5  -5   7        0.35        1.63      0.82 o 
  -4  -5   7      848.42      798.87     10.04 o 
  -3  -5   7       26.90       27.36      0.95 o 
  -2  -5   7       42.35       35.04      1.01 o 
  -1  -5   7     2268.99     2366.53     27.35 o 
   0  -5   7      138.44      166.79      2.54 o 
   1  -5   7      629.34      663.31      9.04 o 
   2  -5   7      125.61      138.14      2.65 o 
   3  -5   7     1639.01     1667.18     19.79 o 
   4  -5   7       51.77       50.52      1.59 o 
   5  -5   7      224.83      220.80      6.21 o 
   6  -5   7      200.69      182.98      5.74 o 
   7  -5   7       18.79       19.56      2.35 o 
   8  -5   7       50.84       43.89      3.16 o 
  -9  -4   7        8.45        7.97      2.67 o 
  -8  -4   7       16.61       12.66      2.07 o 
  -7  -4   7       60.95       60.08      2.87 o 
  -6  -4   7       40.71       43.28      2.27 o 
  -5  -4   7      353.62      361.04      5.79 o 
  -4  -4   7      137.52      143.63      2.55 o 
  -3  -4   7      299.14      313.92      4.03 o 
  -2  -4   7      494.92      563.34      6.55 o 
  -1  -4   7     9266.46    10241.73    217.14 o 
   0  -4   7       31.50       37.38      1.17 o 
   1  -4   7     1347.62     1614.70     20.76 o 
   2  -4   7       53.15       48.52      1.48 o 
   3  -4   7      434.72      475.03      5.62 o 
   4  -4   7       38.78       33.48      1.31 o 
   5  -4   7      528.01      522.66      9.96 o 
   6  -4   7      123.25       97.30      5.55 o 
   7  -4   7      140.25      138.71      5.94 o 
   8  -4   7       79.39       92.19      9.17 o 
  -9  -3   7       52.31       54.26      4.15 o 
  -8  -3   7       29.76       25.16      2.12 o 
  -7  -3   7       14.18       13.80      2.52 o 
  -6  -3   7        3.12        2.31      1.18 o 
  -5  -3   7      226.66      232.71      4.68 o 
  -4  -3   7        6.00        7.38      0.81 o 
  -3  -3   7       95.87       76.69      1.48 o 
  -2  -3   7      148.67      154.34      2.06 o 
  -1  -3   7       30.71       37.00      1.05 o 
   0  -3   7     1345.07     1574.60     18.33 o 
   1  -3   7     1367.64     1396.18     18.04 o 
   2  -3   7        2.04        8.35      2.71 o 
   3  -3   7      473.71      524.65      6.18 o 
   4  -3   7       73.70       66.41      1.39 o 
   5  -3   7       11.89       10.53      1.04 o 
   6  -3   7        3.18        3.52      1.54 o 
   7  -3   7       14.68       17.62      2.17 o 
   8  -3   7        1.40        2.59      1.80 o 
  -9  -2   7        0.03       -1.35      2.23 o 
  -8  -2   7       15.52       11.90      2.00 o 
  -7  -2   7      285.09      275.34      6.48 o 
  -6  -2   7       60.09       61.74      2.68 o 
  -5  -2   7      144.70      144.36      3.00 o 
  -4  -2   7       48.05       39.50      1.47 o 
  -3  -2   7        0.95       -0.22      0.32 o 
  -2  -2   7     1277.48     1382.38     14.02 o 
  -1  -2   7      250.29      230.26      2.99 o 
   0  -2   7     1050.60     1333.34     15.61 o 
   1  -2   7      200.16      232.59      3.71 o 
   2  -2   7     1578.74     1741.85     19.33 o 
   3  -2   7        0.18        2.11      0.98 o 
   4  -2   7      261.63      222.06      3.10 o 
   5  -2   7       67.56       76.10      2.00 o 
   6  -2   7       37.18       38.16      2.64 o 
   7  -2   7       13.34        9.83      3.74 o 
   8  -2   7       33.90       32.02      4.65 o 
  -9  -1   7       29.37       24.01      5.16 o 
  -8  -1   7       34.30       39.30      2.43 o 
  -7  -1   7      305.54      281.28      8.23 o 
  -6  -1   7        0.20        3.79      1.23 o 
  -5  -1   7      372.12      366.67      5.80 o 
  -4  -1   7        1.85        0.22      0.64 o 
  -3  -1   7       98.10      102.16      1.90 o 
  -2  -1   7     2492.64     2589.57     27.64 o 
  -1  -1   7        8.98        5.15      0.47 o 
   0  -1   7     2257.83     2349.51     25.04 o 
   1  -1   7      515.32      567.34      6.47 o 
   2  -1   7      279.88      282.23      3.55 o 
   3  -1   7       39.75       31.48      0.89 o 
   4  -1   7       77.87       72.02      1.49 o 
   5  -1   7        1.03        0.92      0.76 o 
   6  -1   7       22.29       19.04      1.68 o 
   7  -1   7       12.82        8.22      1.80 o 
   8  -1   7      102.94      104.08      7.23 o 
  -9   0   7       36.88       28.92      5.16 o 
  -8   0   7       21.98       26.59      2.42 o 
  -7   0   7        2.06        0.78      1.25 o 
  -6   0   7      109.29      103.49      3.30 o 
  -5   0   7       25.43       22.68      1.40 o 
  -4   0   7       18.37       12.86      0.89 o 
  -3   0   7       82.73       60.95      1.37 o 
  -2   0   7       17.88       24.91      0.74 o 
  -1   0   7       72.80       97.97      1.56 o 
   0   0   7      308.25      303.38      3.72 o 
   1   0   7      829.16      888.30      9.85 o 
   2   0   7      199.04      232.80      3.06 o 
   3   0   7        2.84        1.31      0.40 o 
   4   0   7      152.10      129.75      2.14 o 
   5   0   7       59.00       48.45      2.68 o 
   6   0   7        9.36       11.04      1.80 o 
   7   0   7       10.78       10.33      3.10 o 
   8   0   7       12.04        9.04      3.36 o 
  -9   1   7        3.00        4.39      3.36 o 
  -8   1   7        0.13       -1.81      2.84 o 
  -7   1   7       99.86       92.83      7.10 o 
  -6   1   7       40.27       37.42      2.07 o 
  -5   1   7       30.97       30.13      1.68 o 
  -4   1   7       74.10       57.95      1.87 o 
  -3   1   7       49.50       55.19      1.42 o 
  -2   1   7      482.87      484.51      5.69 o 
  -1   1   7        7.37        8.52      0.50 o 
   0   1   7      961.07      922.94     11.00 o 
   1   1   7       26.17       23.66      0.74 o 
   2   1   7       71.04       64.73      1.16 o 
   3   1   7      117.03      107.69      1.69 o 
   4   1   7       43.22       36.01      1.05 o 
   5   1   7        0.87        0.97      0.90 o 
   6   1   7       45.82       54.21      2.50 o 
   7   1   7       36.70       37.47      3.74 o 
   8   1   7        0.80        5.94      3.36 o 
  -9   2   7        3.87        0.52      3.10 o 
  -8   2   7       73.46       78.25      6.71 o 
  -7   2   7       17.32       19.37      3.36 o 
  -6   2   7      120.48      118.04      4.71 o 
  -5   2   7       12.08        7.01      1.24 o 
  -4   2   7      187.00      175.08      3.13 o 
  -3   2   7      160.82      156.69      2.75 o 
  -2   2   7      431.81      455.44      5.84 o 
  -1   2   7      265.18      302.56      3.74 o 
   0   2   7       76.47       83.20      1.41 o 
   1   2   7       12.13       16.50      0.81 o 
   2   2   7        6.02        1.07      0.39 o 
   3   2   7       44.30       42.42      0.99 o 
   4   2   7       31.69       33.85      1.05 o 
   5   2   7       16.56       15.87      1.33 o 
   6   2   7       13.12       12.89      2.28 o 
   7   2   7        0.78        0.40      2.71 o 
   8   2   7        2.52        2.58      3.10 o 
  -9   3   7        0.36       -2.07      2.84 o 
  -8   3   7       98.66      103.56      7.23 o 
  -7   3   7        5.95        3.04      2.97 o 
  -6   3   7       57.26       62.08      3.45 o 
  -5   3   7       94.45       96.14      6.84 o 
  -4   3   7      101.22      106.27      2.81 o 
  -3   3   7       10.74        6.97      1.01 o 
  -2   3   7       38.25       19.83      1.04 o 
  -1   3   7      309.62      302.84      3.75 o 
   0   3   7      413.76      440.04      5.21 o 
   1   3   7       65.04       63.97      1.46 o 
   2   3   7       52.07       44.67      1.00 o 
   3   3   7       25.98       25.40      0.77 o 
   4   3   7        0.08       -0.37      0.65 o 
   5   3   7      160.59      178.63      4.02 o 
   6   3   7       13.30       15.75      2.37 o 
   7   3   7        0.80       -1.73      1.73 o 
   8   3   7        7.23       10.84      4.13 o 
  -9   4   7        1.31        3.10      3.61 o 
  -8   4   7        0.30       -2.32      2.58 o 
  -7   4   7        8.62        9.55      1.91 o 
  -6   4   7       87.40      101.82      4.37 o 
  -5   4   7       23.78       29.93      2.54 o 
  -4   4   7        0.36        2.12      1.18 o 
  -3   4   7       55.49       45.66      1.75 o 
  -2   4   7       36.74       44.54      2.34 o 
  -1   4   7      704.66      688.00      7.82 o 
   0   4   7      379.14      335.95      4.13 o 
   1   4   7      559.81      606.41      6.98 o 
   2   4   7        0.32        0.33      0.42 o 
   3   4   7        3.83        3.75      0.61 o 
   4   4   7       12.45        8.45      0.98 o 
   5   4   7        1.35        0.53      0.91 o 
   6   4   7        2.37       -0.61      1.81 o 
   7   4   7       28.59       35.63      3.47 o 
  -9   5   7        1.25        1.29      3.36 o 
  -8   5   7       20.73       21.43      4.13 o 
  -7   5   7        7.35        8.82      1.98 o 
  -6   5   7       10.72        6.75      1.91 o 
  -5   5   7       44.59       42.41      4.52 o 
  -4   5   7        2.64        5.07      0.98 o 
  -3   5   7        2.03        1.24      0.83 o 
  -2   5   7       48.29       52.17      1.49 o 
  -1   5   7      175.07      199.45      2.97 o 
   0   5   7       58.59       55.64      1.21 o 
   1   5   7      155.02      154.80      2.30 o 
   2   5   7       31.70       32.42      0.88 o 
   3   5   7        4.80        4.67      0.80 o 
   4   5   7        0.77        3.61      1.08 o 
   5   5   7        3.46        5.76      1.25 o 
   6   5   7        3.63        4.66      2.71 o 
   7   5   7        1.50        0.29      2.09 o 
  -9   6   7       21.32       26.08      4.91 o 
  -8   6   7        1.85        4.39      3.10 o 
  -7   6   7        1.43       -1.61      1.61 o 
  -6   6   7        0.17       -1.43      1.43 o 
  -5   6   7      321.63      321.25     10.99 o 
  -4   6   7      104.23       98.62      3.27 o 
  -3   6   7       58.05       56.25      2.04 o 
  -2   6   7      233.16      246.50      4.08 o 
  -1   6   7        1.29        1.07      0.70 o 
   0   6   7       22.33       27.85      1.14 o 
   1   6   7       45.87       48.28      1.15 o 
   2   6   7       73.41       81.26      1.82 o 
   3   6   7        1.72        0.06      0.87 o 
   4   6   7       98.55       91.82      2.83 o 
   5   6   7       15.09       23.71      2.09 o 
   6   6   7        2.59        1.22      2.19 o 
   7   6   7        2.73        2.90      2.28 o 
  -9   7   7       21.66       21.69      4.39 o 
  -8   7   7        0.03       -0.26      2.84 o 
  -7   7   7        2.31        5.16      2.84 o 
  -6   7   7        3.84        2.84      1.64 o 
  -5   7   7       33.68       37.17      2.83 o 
  -4   7   7       88.36       95.68      6.59 o 
  -3   7   7      179.36      174.40      3.87 o 
  -2   7   7       14.27       14.79      0.98 o 
  -1   7   7      105.62      113.17      2.35 o 
   0   7   7        9.42       11.24      0.78 o 
   1   7   7        5.15       10.32      1.12 o 
   2   7   7      123.27      106.92      2.55 o 
   3   7   7       80.84       81.35      3.58 o 
   4   7   7        7.14        2.74      1.14 o 
   5   7   7       13.72       11.18      1.53 o 
   6   7   7       36.49       40.22      3.53 o 
  -8   8   7        4.22        4.39      3.10 o 
  -7   8   7       18.61       17.30      3.61 o 
  -6   8   7       38.66       36.54      3.01 o 
  -5   8   7        3.09        3.36      2.84 o 
  -4   8   7       14.66       16.69      2.97 o 
  -3   8   7        0.26        1.15      0.97 o 
  -2   8   7        1.38        0.43      0.71 o 
  -1   8   7       91.52       93.17      3.01 o 
   0   8   7      131.77      145.49      3.51 o 
   1   8   7       19.38       17.20      1.10 o 
   2   8   7        5.63        4.20      0.97 o 
   3   8   7        3.25        2.19      1.12 o 
   4   8   7        0.07       -1.07      1.07 o 
   5   8   7        2.86        3.51      1.35 o 
   6   8   7        7.74       13.40      2.11 o 
  -8   9   7        1.42       -2.58      2.58 o 
  -7   9   7        0.00       -1.29      2.84 o 
  -6   9   7        1.20        1.94      1.94 o 
  -5   9   7       86.23       94.10      8.52 o 
  -4   9   7        1.74        2.84      2.32 o 
  -3   9   7       11.77       11.05      2.30 o 
  -2   9   7       54.68       51.86      2.11 o 
  -1   9   7       12.29       21.99      3.42 o 
   0   9   7        9.69        6.84      1.25 o 
   1   9   7       51.62       47.06      1.75 o 
   2   9   7       34.72       44.89      1.77 o 
   3   9   7        9.25        8.71      1.31 o 
   4   9   7      100.21      100.22      3.22 o 
   5   9   7        2.44        1.50      1.49 o 
  -8  10   7        0.78        1.81      3.36 o 
  -7  10   7        0.00        0.52      2.84 o 
  -6  10   7       25.93       25.46      2.74 o 
  -5  10   7       11.36       10.09      2.28 o 
  -4  10   7       89.73       92.25      5.04 o 
  -3  10   7       48.96       52.34      2.50 o 
  -2  10   7       15.09       10.54      1.43 o 
  -1  10   7       80.42       80.71      2.89 o 
   0  10   7       21.20       23.16      1.74 o 
   1  10   7       15.51       15.71      1.27 o 
   2  10   7       18.42       16.95      1.37 o 
   3  10   7       70.08       68.40      2.65 o 
   4  10   7       36.71       42.76      2.32 o 
   5  10   7        2.46        0.81      1.42 o 
  -7  11   7        1.98        0.52      2.58 o 
  -6  11   7        3.81        9.01      3.61 o 
  -5  11   7        2.86        1.22      1.86 o 
  -4  11   7       35.04       23.40      2.61 o 
  -3  11   7       49.34       49.93      2.45 o 
  -2  11   7      277.08      255.43      5.98 o 
  -1  11   7        5.20        7.82      1.43 o 
   0  11   7      187.19      203.41      7.35 o 
   1  11   7        1.19        1.69      1.06 o 
   2  11   7       10.63       10.73      1.30 o 
   3  11   7       22.85       23.92      2.42 o 
   4  11   7        1.00        3.17      1.41 o 
  -7  12   7        3.97        6.71      3.61 o 
  -6  12   7        0.05        3.10      2.84 o 
  -5  12   7        0.81       -1.68      2.45 o 
  -4  12   7        1.39       -3.23      3.23 o 
  -3  12   7        1.77       -1.09      1.20 o 
  -2  12   7      134.57      126.84      4.02 o 
  -1  12   7       76.86       80.22      4.71 o 
   0  12   7        1.12        1.94      1.34 o 
   1  12   7       21.96       20.29      1.61 o 
   2  12   7        3.08        2.48      1.28 o 
   3  12   7       31.75       30.54      2.35 o 
  -6  13   7        4.34        5.16      3.36 o 
  -5  13   7        8.53        9.48      2.54 o 
  -4  13   7        9.79        8.07      1.55 o 
  -3  13   7       10.51        9.97      2.09 o 
  -2  13   7       34.99       30.32      2.65 o 
  -1  13   7       34.84       41.06      2.49 o 
   0  13   7       57.50       57.26      2.59 o 
   1  13   7        0.40        0.87      1.22 o 
   2  13   7       17.76       23.37      2.01 o 
  -5  14   7        0.07        1.55      3.61 o 
  -4  14   7       11.84       10.56      1.73 o 
  -3  14   7       10.22       10.87      1.71 o 
  -2  14   7        7.20        6.01      1.65 o 
  -1  14   7        1.81        3.56      1.53 o 
   0  14   7       10.38       10.77      2.24 o 
   1  14   7        8.13       10.12      1.66 o 
  -2 -16   8        0.40        0.00      1.37 o 
  -1 -16   8        5.28        7.88      1.68 o 
   0 -16   8        5.29        6.33      1.39 o 
   1 -16   8       27.70       28.58      1.93 o 
   2 -16   8        0.29        0.34      1.54 o 
   3 -16   8       13.87       13.46      3.74 o 
   4 -16   8       12.27       15.92      4.00 o 
  -3 -15   8       18.62       17.46      3.69 o 
  -2 -15   8        1.06        0.16      1.28 o 
  -1 -15   8        6.19        1.57      1.34 o 
   0 -15   8        3.23        0.55      1.59 o 
   1 -15   8       11.89       11.35      1.42 o 
   2 -15   8        2.14        1.06      1.05 o 
   3 -15   8       23.15       27.01      2.37 o 
   4 -15   8       15.85       17.09      3.10 o 
   5 -15   8       18.31       15.28      2.17 o 
  -4 -14   8        1.72       -0.12      1.31 o 
  -3 -14   8        1.42        1.08      1.36 o 
  -2 -14   8       40.18       38.56      2.84 o 
  -1 -14   8       77.54       82.92      2.64 o 
   0 -14   8       31.15       22.57      1.67 o 
   1 -14   8       48.02       51.57      2.09 o 
   2 -14   8       46.19       55.08      3.43 o 
   3 -14   8        1.15        3.74      1.46 o 
   4 -14   8       13.38       12.93      2.58 o 
   5 -14   8        0.05        2.07      3.48 o 
   6 -14   8       63.91       70.30      4.00 o 
  -5 -13   8       17.42       21.87      3.55 o 
  -4 -13   8       58.70       51.84      2.80 o 
  -3 -13   8        0.04       -0.29      1.24 o 
  -2 -13   8        1.68        0.87      0.97 o 
  -1 -13   8       64.10       62.86      2.21 o 
   0 -13   8       14.69       11.22      1.18 o 
   1 -13   8       43.76       39.03      1.96 o 
   2 -13   8      204.67      206.92      4.85 o 
   3 -13   8       32.83       34.94      2.46 o 
   4 -13   8       27.67       27.59      2.35 o 
   5 -13   8       30.99       35.87      2.83 o 
   6 -13   8       10.46       10.97      2.19 o 
  -5 -12   8        0.35        0.21      1.44 o 
  -4 -12   8       56.37       57.27      2.86 o 
  -3 -12   8       10.49        6.74      1.89 o 
  -2 -12   8        6.07        2.97      1.09 o 
  -1 -12   8       72.51       71.24      2.12 o 
   0 -12   8      888.97      898.78     12.11 o 
   1 -12   8        0.64        0.47      0.91 o 
   2 -12   8       69.00       80.77      2.68 o 
   3 -12   8      139.25      141.14      4.84 o 
   4 -12   8       99.33      106.49      4.29 o 
   5 -12   8       11.09       12.88      3.49 o 
   6 -12   8       34.58       35.77      4.52 o 
   7 -12   8       15.35       19.51      2.56 o 
  -6 -11   8       63.57       58.30      3.36 o 
  -5 -11   8       22.83       28.01      2.24 o 
  -4 -11   8      116.53      108.00      3.65 o 
  -3 -11   8       19.81       15.79      1.66 o 
  -2 -11   8      101.74       93.44      4.40 o 
  -1 -11   8       47.92       37.86      1.52 o 
   0 -11   8       12.73       12.67      1.53 o 
   1 -11   8      433.65      433.63      8.27 o 
   2 -11   8       40.55       36.29      1.82 o 
   3 -11   8        3.15        2.68      1.36 o 
   4 -11   8        0.01       -1.13      1.29 o 
   5 -11   8       17.10       19.71      2.19 o 
   6 -11   8      105.30      109.52      4.57 o 
   7 -11   8       16.97       15.27      2.37 o 
  -7 -10   8        5.21        4.60      1.88 o 
  -6 -10   8       30.18       31.14      2.45 o 
  -5 -10   8        7.97        6.96      1.51 o 
  -4 -10   8       17.03       16.42      1.76 o 
  -3 -10   8       74.84       82.76      2.94 o 
  -2 -10   8       97.44       91.00      2.06 o 
  -1 -10   8       51.99       64.67      1.79 o 
   0 -10   8       80.26       78.89      1.98 o 
   1 -10   8       13.57        9.93      1.92 o 
   2 -10   8     2537.24     2558.82     41.16 o 
   3 -10   8      220.32      237.38     13.05 o 
   4 -10   8      578.75      597.32     13.73 o 
   5 -10   8        1.35        4.39      2.45 o 
   6 -10   8       23.87       18.21      4.13 o 
   7 -10   8        0.03        0.39      1.64 o 
  -7  -9   8        8.75        7.44      1.68 o 
  -6  -9   8       80.98       79.55      3.32 o 
  -5  -9   8       56.90       59.79      2.90 o 
  -4  -9   8       38.22       34.40      2.10 o 
  -3  -9   8      295.76      289.88      4.06 o 
  -2  -9   8      208.25      208.52      3.67 o 
  -1  -9   8      122.16      131.30      2.24 o 
   0  -9   8       26.26       17.79      0.94 o 
   1  -9   8      332.00      336.78      5.81 o 
   2  -9   8       43.04       42.56      1.86 o 
   3  -9   8        0.82       -0.39      1.19 o 
   4  -9   8       89.82       87.39      3.84 o 
   5  -9   8      291.77      282.19      7.86 o 
   6  -9   8       50.28       48.77      3.01 o 
   7  -9   8      103.52      107.05      5.29 o 
   8  -9   8        0.33       -1.03      3.49 o 
  -7  -8   8        0.26        0.93      1.43 o 
  -6  -8   8       76.38       72.62      4.09 o 
  -5  -8   8       36.54       33.05      2.09 o 
  -4  -8   8       30.67       23.43      1.66 o 
  -3  -8   8     1683.25     1764.28     19.29 o 
  -2  -8   8      831.29      857.29      9.86 o 
  -1  -8   8       83.02       77.58      1.77 o 
   0  -8   8       79.02       68.34      1.60 o 
   1  -8   8      699.23      685.72      8.58 o 
   2  -8   8      227.91      212.57      5.09 o 
   3  -8   8      201.57      206.53      5.45 o 
   4  -8   8        0.99       -1.28      1.28 o 
   5  -8   8      823.91      754.37     16.77 o 
   6  -8   8       60.44       52.86      3.10 o 
   7  -8   8       35.18       38.50      2.90 o 
   8  -8   8        2.78        1.24      3.10 o 
  -8  -7   8        2.83        3.47      1.68 o 
  -7  -7   8        0.25        1.52      1.31 o 
  -6  -7   8        0.97       -1.17      1.17 o 
  -5  -7   8      421.11      404.74      8.48 o 
  -4  -7   8       97.14       89.49      2.33 o 
  -3  -7   8      341.16      328.76      4.34 o 
  -2  -7   8      699.47      654.96      7.69 o 
  -1  -7   8       58.21       60.05      1.54 o 
   0  -7   8        3.78        2.39      0.54 o 
   1  -7   8     1023.58     1000.21     12.09 o 
   2  -7   8        9.36       13.25      1.12 o 
   3  -7   8      436.14      433.23      8.00 o 
   4  -7   8      101.96       90.09      3.74 o 
   5  -7   8      500.44      477.57     11.53 o 
   6  -7   8       32.32       24.31      2.46 o 
   7  -7   8       22.78       26.57      2.56 o 
   8  -7   8       21.06       21.36      2.67 o 
  -8  -6   8       58.09       60.60      3.69 o 
  -7  -6   8        2.25        0.63      1.31 o 
  -6  -6   8        0.44        0.77      1.25 o 
  -5  -6   8      267.56      279.80      5.50 o 
  -4  -6   8        1.38        1.38      0.77 o 
  -3  -6   8      145.84      136.99      2.29 o 
  -2  -6   8      163.36      148.79      2.35 o 
  -1  -6   8      465.54      463.81      6.08 o 
   0  -6   8        0.50        0.90      0.49 o 
   1  -6   8      140.75      131.09      2.56 o 
   2  -6   8      144.82      130.90      2.58 o 
   3  -6   8      650.16      616.41      8.65 o 
   4  -6   8      171.94      147.89      4.84 o 
   5  -6   8      121.42       98.17      7.36 o 
   6  -6   8       79.79       68.30      3.64 o 
   7  -6   8       48.70       51.81      3.37 o 
   8  -6   8       48.05       39.39      3.16 o 
  -8  -5   8        7.47        7.26      1.69 o 
  -7  -5   8       18.45       19.38      1.96 o 
  -6  -5   8        0.41       -0.72      1.12 o 
  -5  -5   8       61.92       60.72      2.26 o 
  -4  -5   8        9.40        9.96      0.83 o 
  -3  -5   8     1290.29     1271.53     14.06 o 
  -2  -5   8      268.54      264.01      3.53 o 
  -1  -5   8      209.86      197.89      3.03 o 
   0  -5   8       52.67       47.70      1.19 o 
   1  -5   8       51.32       47.31      1.43 o 
   2  -5   8        0.10        0.18      0.50 o 
   3  -5   8     1658.87     1665.65     19.87 o 
   4  -5   8        8.37       14.47      1.15 o 
   5  -5   8      189.89      173.09      5.47 o 
   6  -5   8      103.72       99.81      4.27 o 
   7  -5   8      129.46      118.78      4.82 o 
   8  -5   8        0.07       -0.14      1.80 o 
  -9  -4   8       37.96       30.72      5.68 o 
  -8  -4   8        6.90        3.21      1.38 o 
  -7  -4   8       36.11       37.07      2.38 o 
  -6  -4   8        5.04        2.94      1.25 o 
  -5  -4   8      300.75      294.41      6.53 o 
  -4  -4   8      601.39      576.60      7.57 o 
  -3  -4   8      119.26      131.92      2.31 o 
  -2  -4   8       96.33      110.05      1.84 o 
  -1  -4   8      846.10      865.44     10.54 o 
   0  -4   8       86.89       96.25      2.29 o 
   1  -4   8      368.13      363.74      5.43 o 
   2  -4   8      102.78       92.08      3.60 o 
   3  -4   8      514.11      509.88      6.95 o 
   4  -4   8       10.61       10.05      0.91 o 
   5  -4   8      730.65      692.56     21.51 o 
   6  -4   8       34.40       27.52      3.74 o 
   7  -4   8        9.55        4.92      1.80 o 
   8  -4   8       78.32       68.70      4.03 o 
  -9  -3   8       50.87       57.29      5.29 o 
  -8  -3   8       35.57       29.68      3.34 o 
  -7  -3   8        1.69        1.18      1.38 o 
  -6  -3   8       22.71       21.45      1.78 o 
  -5  -3   8      365.13      369.50      6.66 o 
  -4  -3   8        5.29        7.26      0.92 o 
  -3  -3   8      548.37      530.96      5.96 o 
  -2  -3   8        0.12        0.59      0.54 o 
  -1  -3   8        3.46        6.38      0.59 o 
   0  -3   8      981.23     1098.07     13.08 o 
   1  -3   8     1532.23     1626.60     20.99 o 
   2  -3   8       57.02       45.23      1.36 o 
   3  -3   8      173.63      176.68      2.86 o 
   4  -3   8       23.95       23.61      1.15 o 
   5  -3   8       54.50       52.19      2.26 o 
   6  -3   8       44.61       38.59      2.72 o 
   7  -3   8        0.46       -1.55      1.55 o 
   8  -3   8      115.94      126.55      5.21 o 
  -9  -2   8       76.44       74.89      7.49 o 
  -8  -2   8        0.47       -0.81      1.65 o 
  -7  -2   8      215.63      191.63      5.10 o 
  -6  -2   8       54.16       60.62      2.71 o 
  -5  -2   8      283.36      272.50      6.01 o 
  -4  -2   8       26.10       22.37      1.14 o 
  -3  -2   8      493.34      494.76      5.91 o 
  -2  -2   8      340.36      363.22      4.52 o 
  -1  -2   8       32.66       33.79      1.35 o 
   0  -2   8    10909.69    11399.41    176.72 o 
   1  -2   8      174.76      221.81      3.13 o 
   2  -2   8      477.10      531.92      6.21 o 
   3  -2   8     1534.69     1590.08     18.68 o 
   4  -2   8        0.07        1.90      0.62 o 
   5  -2   8        3.35       -0.19      0.75 o 
   6  -2   8      388.48      356.27      9.20 o 
   7  -2   8       15.67        7.89      1.98 o 
   8  -2   8        4.16        0.77      3.10 o 
  -9  -1   8        1.37       -2.32      3.36 o 
  -8  -1   8       14.48       12.94      2.19 o 
  -7  -1   8      420.43      399.40      8.50 o 
  -6  -1   8      111.42      104.87      3.40 o 
  -5  -1   8      107.34      106.80      3.30 o 
  -4  -1   8       16.53       20.94      1.16 o 
  -3  -1   8      290.00      306.73      3.92 o 
  -2  -1   8      336.92      352.56      4.38 o 
  -1  -1   8     4551.55     4799.09     54.02 o 
   0  -1   8     1185.20     1202.92     13.19 o 
   1  -1   8      175.40      171.91      2.42 o 
   2  -1   8      368.05      392.27      4.77 o 
   3  -1   8      208.94      215.59      3.96 o 
   4  -1   8       55.99       56.51      1.58 o 
   5  -1   8       20.81       17.51      1.60 o 
   6  -1   8      293.30      263.85     10.86 o 
   7  -1   8      145.00      142.66     10.72 o 
   8  -1   8       41.92       49.31      5.68 o 
  -9   0   8       36.17       33.82      5.42 o 
  -8   0   8        0.33        0.71      2.84 o 
  -7   0   8      189.63      183.83      6.39 o 
  -6   0   8      232.04      228.47      5.39 o 
  -5   0   8      258.19      244.42      5.40 o 
  -4   0   8       97.44       87.41      2.10 o 
  -3   0   8      203.11      182.04      2.57 o 
  -2   0   8      162.84      153.65      2.27 o 
  -1   0   8        6.75        4.33      0.50 o 
   0   0   8      139.15      151.31      2.20 o 
   1   0   8      371.66      394.07      4.77 o 
   2   0   8     2877.68     2790.13     29.77 o 
   3   0   8        1.10        1.74      0.55 o 
   4   0   8        6.07        5.81      0.61 o 
   5   0   8        0.84       -0.45      0.45 o 
   6   0   8        3.74        1.32      1.61 o 
   7   0   8        1.26        9.29      3.36 o 
   8   0   8       49.13       57.32      5.94 o 
  -9   1   8       66.99       76.18      7.23 o 
  -8   1   8        0.30        2.24      1.91 o 
  -7   1   8       12.92       11.52      2.15 o 
  -6   1   8      205.06      194.71      6.55 o 
  -5   1   8       69.93       79.84      2.73 o 
  -4   1   8      544.73      520.64      7.56 o 
  -3   1   8       42.00       44.64      1.20 o 
  -2   1   8      673.30      643.01      7.43 o 
  -1   1   8       21.88       27.29      0.91 o 
   0   1   8      169.10      184.50      2.75 o 
   1   1   8      268.83      277.67      3.59 o 
   2   1   8      266.53      264.47      3.22 o 
   3   1   8       18.67       17.32      0.80 o 
   4   1   8       33.61       27.73      0.93 o 
   5   1   8        3.04        2.10      1.39 o 
   6   1   8       85.58       87.29      6.46 o 
   7   1   8       12.91       15.23      3.61 o 
   8   1   8        8.18        6.45      3.36 o 
  -9   2   8        0.25       -2.32      3.36 o 
  -8   2   8       19.72       13.42      3.87 o 
  -7   2   8       42.41       34.86      2.85 o 
  -6   2   8       43.31       38.92      3.36 o 
  -5   2   8        1.96        3.44      1.61 o 
  -4   2   8        1.00        2.16      0.69 o 
  -3   2   8      173.22      160.09      2.84 o 
  -2   2   8       68.98       66.85      1.51 o 
  -1   2   8       59.94       68.93      1.31 o 
   0   2   8      811.70      718.99      8.15 o 
   1   2   8        4.82        2.48      0.47 o 
   2   2   8      331.17      339.67      4.61 o 
   3   2   8       13.23       10.85      0.67 o 
   4   2   8       31.89       23.56      2.32 o 
   5   2   8        9.75        9.55      1.20 o 
   6   2   8        0.46       -0.48      1.73 o 
   7   2   8       14.38       17.56      3.87 o 
  -9   3   8        7.90        5.42      3.87 o 
  -8   3   8       17.20       21.69      4.39 o 
  -7   3   8       85.95       82.13      7.23 o 
  -6   3   8      310.16      295.40      8.50 o 
  -5   3   8        0.61       -0.47      1.43 o 
  -4   3   8      134.39      115.72      3.52 o 
  -3   3   8        0.08       -0.52      0.75 o 
  -2   3   8      592.83      614.85      7.13 o 
  -1   3   8       18.85        8.68      0.61 o 
   0   3   8       75.31       79.59      1.47 o 
   1   3   8      172.64      156.21      2.34 o 
   2   3   8       54.29       51.88      1.16 o 
   3   3   8       29.05       25.91      0.84 o 
   4   3   8       74.91       69.34      1.99 o 
   5   3   8      142.43      162.51      4.57 o 
   6   3   8       14.77       15.70      2.54 o 
   7   3   8        2.65        2.84      2.84 o 
  -9   4   8        1.27       -3.10      3.10 o 
  -8   4   8       21.88       26.33      4.65 o 
  -7   4   8        0.04       -1.61      1.61 o 
  -6   4   8       44.93       51.36      3.27 o 
  -5   4   8       90.83       89.57      5.29 o 
  -4   4   8       28.43       36.78      2.08 o 
  -3   4   8       53.00       61.56      2.11 o 
  -2   4   8      203.58      215.35      3.71 o 
  -1   4   8       95.46       97.53      1.68 o 
   0   4   8        8.76        9.46      0.63 o 
   1   4   8       18.40       23.54      0.87 o 
   2   4   8       42.26       37.27      1.02 o 
   3   4   8        0.20       -0.27      0.70 o 
   4   4   8        8.91        9.30      1.18 o 
   5   4   8        3.96        7.49      1.49 o 
   6   4   8       18.44       20.05      2.72 o 
   7   4   8       22.64       31.12      3.37 o 
  -9   5   8        9.91       10.58      4.13 o 
  -8   5   8        0.17       -0.26      3.10 o 
  -7   5   8       60.91       64.40      3.90 o 
  -6   5   8       24.84       18.33      2.35 o 
  -5   5   8        5.34        5.55      1.83 o 
  -4   5   8       63.60       56.27      5.29 o 
  -3   5   8      149.79      152.11      5.00 o 
  -2   5   8        0.27        0.33      0.66 o 
  -1   5   8       21.67       16.46      0.79 o 
   0   5   8      116.45      120.55      1.97 o 
   1   5   8      350.89      352.62      4.47 o 
   2   5   8      125.69      131.36      3.04 o 
   3   5   8      245.68      245.79      5.92 o 
   4   5   8        4.91        5.59      1.14 o 
   5   5   8        8.39        7.78      1.42 o 
   6   5   8        0.92        4.00      2.09 o 
   7   5   8        2.58        4.71      2.58 o 
  -9   6   8        2.38        1.81      3.10 o 
  -8   6   8       33.90       36.40      4.91 o 
  -7   6   8        2.19        1.81      1.83 o 
  -6   6   8       79.07       85.44      4.29 o 
  -5   6   8       99.50      106.11      4.45 o 
  -4   6   8        8.25        5.64      1.73 o 
  -3   6   8        5.74        2.31      0.95 o 
  -2   6   8       21.36       19.64      1.09 o 
  -1   6   8       68.57       70.92      1.85 o 
   0   6   8       66.17       63.92      2.04 o 
   1   6   8      140.83      152.76      2.59 o 
   2   6   8      147.20      165.54      2.91 o 
   3   6   8       34.65       25.70      1.56 o 
   4   6   8       22.09       21.26      1.85 o 
   5   6   8       69.73       68.45      2.77 o 
   6   6   8        3.67        1.81      3.36 o 
  -8   7   8        0.29       -0.26      2.84 o 
  -7   7   8       32.48       25.15      2.83 o 
  -6   7   8       74.98       78.16      4.00 o 
  -5   7   8      305.18      298.59      8.49 o 
  -4   7   8       17.74       13.34      2.09 o 
  -3   7   8        1.66        0.41      0.94 o 
  -2   7   8       12.45       13.15      1.08 o 
  -1   7   8        1.17        3.03      0.79 o 
   0   7   8        8.77        7.82      1.03 o 
   1   7   8       63.56       60.71      2.18 o 
   2   7   8      187.26      182.19      3.55 o 
   3   7   8        7.26        6.61      1.18 o 
   4   7   8       28.37       27.30      1.83 o 
   5   7   8        4.14        7.59      1.48 o 
   6   7   8        0.65        0.00      2.01 o 
  -8   8   8        1.20        0.00      2.84 o 
  -7   8   8       22.85       29.69      4.13 o 
  -6   8   8       16.08       19.12      3.87 o 
  -5   8   8       25.39       21.21      2.97 o 
  -4   8   8       26.45       27.64      3.10 o 
  -3   8   8        5.78        5.95      1.05 o 
  -2   8   8        4.86        3.74      0.86 o 
  -1   8   8       38.52       36.15      1.86 o 
   0   8   8        1.96        0.94      1.05 o 
   1   8   8        7.85       10.25      1.30 o 
   2   8   8        6.32        6.45      1.11 o 
   3   8   8       20.70       19.20      1.53 o 
   4   8   8       19.18       18.08      1.64 o 
   5   8   8        0.72        0.16      1.31 o 
  -8   9   8        6.06        3.61      3.36 o 
  -7   9   8        4.97       10.07      3.36 o 
  -6   9   8       34.40       27.23      2.83 o 
  -5   9   8       14.22        6.99      2.09 o 
  -4   9   8       16.10       17.07      2.35 o 
  -3   9   8        0.05        1.23      1.78 o 
  -2   9   8       31.40       33.08      1.68 o 
  -1   9   8        3.91        6.27      1.25 o 
   0   9   8       57.08       61.77      2.66 o 
   1   9   8        0.38       -1.12      1.12 o 
   2   9   8        0.36       -0.51      0.93 o 
   3   9   8       50.85       43.72      2.18 o 
   4   9   8        0.63       -0.35      1.13 o 
   5   9   8        8.74        5.29      1.54 o 
  -7  10   8        3.83        3.36      3.10 o 
  -6  10   8        0.05       -1.49      1.73 o 
  -5  10   8        7.98        8.94      2.17 o 
  -4  10   8        0.42        0.96      1.86 o 
  -3  10   8        0.13       -0.30      1.29 o 
  -2  10   8       39.15       45.33      2.35 o 
  -1  10   8       10.12       13.53      1.61 o 
   0  10   8        5.36        4.61      2.36 o 
   1  10   8        6.89        6.59      1.56 o 
   2  10   8       57.29       60.87      2.23 o 
   3  10   8        1.94        0.95      1.18 o 
   4  10   8        0.27        1.71      1.31 o 
  -7  11   8       11.20       10.07      3.36 o 
  -6  11   8       13.87       11.47      2.54 o 
  -5  11   8        6.92       11.04      2.35 o 
  -4  11   8        7.26        5.92      4.00 o 
  -3  11   8       25.12       21.56      1.87 o 
  -2  11   8       11.37       13.50      1.65 o 
  -1  11   8       35.86       37.09      2.88 o 
   0  11   8        2.48        2.57      1.43 o 
   1  11   8        3.88        0.74      1.10 o 
   2  11   8        0.87       -0.40      1.11 o 
   3  11   8        0.12        0.18      1.60 o 
  -6  12   8        5.96        6.97      3.49 o 
  -5  12   8        0.73        1.36      1.98 o 
  -4  12   8       29.56       26.81      2.01 o 
  -3  12   8       98.18       83.57      3.33 o 
  -2  12   8       12.59       11.71      2.33 o 
  -1  12   8       22.21       18.70      1.83 o 
   0  12   8        1.49        1.59      1.27 o 
   1  12   8       14.96       17.62      1.69 o 
   2  12   8        0.66       -0.51      1.24 o 
   3  12   8       46.08       61.73      3.26 o 
  -5  13   8        0.46        0.60      2.17 o 
  -4  13   8       33.71       35.50      3.26 o 
  -3  13   8       71.74       59.14      2.84 o 
  -2  13   8       45.76       49.41      2.66 o 
  -1  13   8        6.28        6.70      2.44 o 
   0  13   8        2.13        1.38      1.27 o 
   1  13   8       13.21       14.56      1.72 o 
  -3  14   8       17.80       13.83      1.91 o 
  -2  14   8        1.44        2.26      1.50 o 
  -1  14   8        4.16        5.20      1.77 o 
   0  14   8        0.81        2.27      1.50 o 
  -1 -16   9        1.48        0.22      1.27 o 
   0 -16   9        0.74        1.20      1.20 o 
   1 -16   9       11.29       17.38      1.66 o 
   2 -16   9       10.08       14.57      1.91 o 
   3 -16   9        3.54        6.82      1.91 o 
  -3 -15   9        5.16        5.65      1.61 o 
  -2 -15   9        6.19        4.26      3.49 o 
  -1 -15   9        0.49        1.13      1.17 o 
   0 -15   9        0.84       -1.18      1.56 o 
   1 -15   9        2.38        5.24      1.12 o 
   2 -15   9       23.99       26.41      2.35 o 
   3 -15   9       37.78       40.76      2.90 o 
   4 -15   9       84.69       93.95      4.45 o 
  -4 -14   9        0.57        3.14      1.54 o 
  -3 -14   9       64.41       69.52      3.21 o 
  -2 -14   9       68.78       61.18      2.57 o 
  -1 -14   9        4.11        1.85      1.12 o 
   0 -14   9       24.15       21.34      1.69 o 
   1 -14   9       91.50       96.40      3.79 o 
   2 -14   9        1.57        0.67      0.99 o 
   3 -14   9       11.95       14.72      2.01 o 
   4 -14   9       18.54       16.97      2.32 o 
   5 -14   9       51.56       55.10      3.45 o 
  -5 -13   9        7.98        9.21      2.34 o 
  -4 -13   9       34.49       34.14      2.41 o 
  -3 -13   9       54.29       55.71      4.73 o 
  -2 -13   9       46.05       46.16      2.05 o 
  -1 -13   9        2.01       -0.46      1.11 o 
   0 -13   9       25.31       22.57      1.48 o 
   1 -13   9      254.83      265.78      5.87 o 
   2 -13   9       66.18       62.55      2.54 o 
   3 -13   9       45.13       37.02      2.64 o 
   4 -13   9        5.30        5.79      1.73 o 
   5 -13   9        5.01        2.80      3.23 o 
   6 -13   9       61.42       61.70      3.74 o 
  -5 -12   9        2.53       -0.27      1.40 o 
  -4 -12   9        6.71        4.80      1.73 o 
  -3 -12   9       28.68       28.31      2.06 o 
  -2 -12   9       38.80       32.52      3.69 o 
  -1 -12   9       44.81       44.87      4.16 o 
   0 -12   9       29.72       27.88      1.54 o 
   1 -12   9       12.22       12.25      2.65 o 
   2 -12   9      141.82      132.25      3.70 o 
   3 -12   9       14.35       12.82      1.94 o 
   4 -12   9       90.13       84.70      3.92 o 
   5 -12   9       31.77       23.85      2.46 o 
   6 -12   9        7.22       10.49      2.09 o 
  -6 -11   9       19.68       22.36      2.30 o 
  -5 -11   9        0.78       -0.34      1.38 o 
  -4 -11   9        0.97        0.68      1.30 o 
  -3 -11   9        1.58       -0.33      0.92 o 
  -2 -11   9      111.41      115.40      3.05 o 
  -1 -11   9       24.69       19.93      1.22 o 
   0 -11   9     1677.63     1675.19     27.66 o 
   1 -11   9      117.96      118.28      3.33 o 
   2 -11   9      173.02      179.46      4.36 o 
   3 -11   9       33.88       31.72      3.23 o 
   4 -11   9       13.01       13.44      2.97 o 
   5 -11   9        0.58        3.36      1.64 o 
   6 -11   9      199.78      201.13      6.67 o 
   7 -11   9       15.26       15.67      2.37 o 
  -6 -10   9        0.98        0.96      1.51 o 
  -5 -10   9       33.45       38.89      2.51 o 
  -4 -10   9       95.96       96.31      3.45 o 
  -3 -10   9        0.01       -0.80      0.80 o 
  -2 -10   9        0.46       -0.77      0.77 o 
  -1 -10   9      333.17      341.81      7.43 o 
   0 -10   9       14.21       13.17      1.32 o 
   1 -10   9      816.01      806.50     14.07 o 
   2 -10   9       16.86       13.33      1.32 o 
   3 -10   9      171.38      178.62      5.57 o 
   4 -10   9        0.67       -0.67      2.32 o 
   5 -10   9       31.35       29.96      2.56 o 
   6 -10   9      122.22      114.35      7.75 o 
   7 -10   9       11.05        8.79      2.01 o 
  -7  -9   9        0.28       -1.78      1.83 o 
  -6  -9   9        1.41        1.21      1.40 o 
  -5  -9   9       76.74       83.08      3.29 o 
  -4  -9   9       30.36       32.79      2.98 o 
  -3  -9   9      565.86      558.57      8.06 o 
  -2  -9   9      449.90      450.23      6.71 o 
  -1  -9   9      740.65      732.55     10.12 o 
   0  -9   9       12.49       11.80      2.27 o 
   1  -9   9        0.50       -0.06      1.66 o 
   2  -9   9       48.23       55.70      2.60 o 
   3  -9   9      380.62      380.27      9.51 o 
   4  -9   9       15.63       18.28      2.45 o 
   5  -9   9      280.45      268.80      7.68 o 
   6  -9   9        2.87        6.71      1.83 o 
   7  -9   9       79.59       93.49      4.38 o 
  -7  -8   9        0.03       -0.84      1.45 o 
  -6  -8   9      179.63      194.31      5.36 o 
  -5  -8   9      156.75      144.98      4.29 o 
  -4  -8   9      431.01      429.23      8.75 o 
  -3  -8   9      158.96      167.37      3.48 o 
  -2  -8   9      287.08      292.32      4.32 o 
  -1  -8   9      444.51      429.46      6.34 o 
   0  -8   9      431.29      383.64      5.73 o 
   1  -8   9        5.20        5.03      2.04 o 
   2  -8   9      129.81      134.62      3.51 o 
   3  -8   9     5347.78     5456.97    114.13 o 
   4  -8   9      580.25      588.15     14.24 o 
   5  -8   9      427.74      411.21     10.43 o 
   6  -8   9      192.09      176.31      6.02 o 
   7  -8   9       11.08       14.24      2.28 o 
  -8  -7   9       38.49       41.97      2.95 o 
  -7  -7   9        7.41       14.59      1.92 o 
  -6  -7   9      245.92      238.24      6.05 o 
  -5  -7   9       73.37       62.55      2.78 o 
  -4  -7   9      235.86      229.11      4.57 o 
  -3  -7   9     1288.32     1310.63     15.65 o 
  -2  -7   9       30.47       26.69      1.53 o 
  -1  -7   9        8.03       10.37      0.81 o 
   0  -7   9       66.71       70.30      1.63 o 
   1  -7   9      196.33      170.09      3.52 o 
   2  -7   9      149.11      149.20      3.67 o 
   3  -7   9     1062.50     1039.29     17.69 o 
   4  -7   9       15.83       12.39      1.91 o 
   5  -7   9      298.05      281.82      9.70 o 
   6  -7   9       13.87       15.94      2.09 o 
   7  -7   9       76.27       75.87      5.04 o 
   8  -7   9        9.56       13.47      2.71 o 
  -8  -6   9        6.76        3.09      2.01 o 
  -7  -6   9       15.76       18.81      1.98 o 
  -6  -6   9       82.25       83.66      5.23 o 
  -5  -6   9      196.85      191.76      4.98 o 
  -4  -6   9      751.05      736.53     10.34 o 
  -3  -6   9      351.66      344.06      4.56 o 
  -2  -6   9      110.01      117.35      2.09 o 
  -1  -6   9       40.44       28.07      1.11 o 
   0  -6   9      236.54      258.14      3.76 o 
   1  -6   9     1013.54      967.22     13.09 o 
   2  -6   9        0.01        0.36      0.65 o 
   3  -6   9       24.82       26.06      1.52 o 
   4  -6   9      307.13      309.03     11.25 o 
   5  -6   9      676.93      669.28     15.29 o 
   6  -6   9        3.02        4.00      1.68 o 
   7  -6   9       13.14       10.27      2.17 o 
   8  -6   9        3.79        7.46      2.28 o 
  -8  -5   9       11.49       12.41      1.99 o 
  -7  -5   9       94.28       95.34      3.66 o 
  -6  -5   9      112.95      108.98      4.27 o 
  -5  -5   9      213.84      221.37      5.42 o 
  -4  -5   9      294.07      292.86      4.82 o 
  -3  -5   9      917.32      892.02     10.21 o 
  -2  -5   9       62.63       63.80      1.46 o 
  -1  -5   9      107.02      112.29      2.11 o 
   0  -5   9       74.27       76.61      1.59 o 
   1  -5   9      571.58      553.09      7.89 o 
   2  -5   9       27.75       26.92      1.20 o 
   3  -5   9      206.32      201.46      3.53 o 
   4  -5   9      377.08      336.96      8.59 o 
   5  -5   9       39.07       34.45      2.64 o 
   6  -5   9        4.86        2.23      1.81 o 
   7  -5   9       23.62       27.33      2.72 o 
   8  -5   9        2.20       -1.94      4.00 o 
  -8  -4   9        1.58        0.71      1.47 o 
  -7  -4   9      477.66      442.22      9.31 o 
  -6  -4   9       28.98       27.09      2.68 o 
  -5  -4   9       37.04       38.11      2.29 o 
  -4  -4   9        5.61        9.36      0.97 o 
  -3  -4   9     1377.22     1347.99     14.90 o 
  -2  -4   9        2.20        0.27      0.49 o 
  -1  -4   9      563.32      533.62      6.87 o 
   0  -4   9     1044.23     1087.43     13.21 o 
   1  -4   9       23.81       22.40      1.05 o 
   2  -4   9      125.82      110.18      2.33 o 
   3  -4   9      419.64      417.01      6.29 o 
   4  -4   9        1.72       -1.28      1.28 o 
   5  -4   9      377.21      351.23      9.04 o 
   6  -4   9      265.30      256.05      7.39 o 
   7  -4   9       73.01       89.23      4.78 o 
   8  -4   9        1.48       -0.77      2.45 o 
  -9  -3   9        0.17       -1.03      3.87 o 
  -8  -3   9        4.93        1.78      1.45 o 
  -7  -3   9       16.72       21.60      2.35 o 
  -6  -3   9        1.10        1.17      1.17 o 
  -5  -3   9      662.75      645.01     12.06 o 
  -4  -3   9      100.78       98.75      3.70 o 
  -3  -3   9       27.90       30.25      1.08 o 
  -2  -3   9      148.48      149.74      2.35 o 
  -1  -3   9       35.63       25.81      0.87 o 
   0  -3   9       84.40       82.35      1.62 o 
   1  -3   9      283.93      261.14      4.23 o 
   2  -3   9      900.98      874.03     11.86 o 
   3  -3   9       32.92       40.48      1.48 o 
   4  -3   9        8.14        6.76      0.96 o 
   5  -3   9      388.83      389.74      9.77 o 
   6  -3   9       61.23       62.47      3.45 o 
   7  -3   9        2.72        4.40      1.80 o 
   8  -3   9      143.89      147.70      5.81 o 
  -9  -2   9       69.63       76.18      7.49 o 
  -8  -2   9       96.09       91.64     14.33 o 
  -7  -2   9       92.41       91.31      3.50 o 
  -6  -2   9       28.64       26.94      2.39 o 
  -5  -2   9      453.37      441.82      8.76 o 
  -4  -2   9       12.45       11.60      1.42 o 
  -3  -2   9     1943.88     1984.92     20.09 o 
  -2  -2   9      468.66      479.01      5.80 o 
  -1  -2   9       14.15       17.53      0.86 o 
   0  -2   9      122.95      103.05      1.71 o 
   1  -2   9      157.04      150.85      2.22 o 
   2  -2   9       65.74       89.03      1.59 o 
   3  -2   9       95.23       88.43      2.10 o 
   4  -2   9      725.91      752.63      9.61 o 
   5  -2   9       54.59       52.98      2.41 o 
   6  -2   9      111.43       87.81      4.52 o 
   7  -2   9        3.18        3.28      1.80 o 
   8  -2   9       27.09       26.85      4.65 o 
  -9  -1   9       94.91       99.17      8.26 o 
  -8  -1   9        0.01        1.42      1.91 o 
  -7  -1   9       37.19       40.27      3.87 o 
  -6  -1   9        1.00        2.41      1.24 o 
  -5  -1   9       11.20       13.18      2.38 o 
  -4  -1   9      236.17      242.04      4.66 o 
  -3  -1   9      488.38      475.16      5.37 o 
  -2  -1   9      156.05      156.08      2.37 o 
  -1  -1   9      627.01      689.90      7.94 o 
   0  -1   9      678.28      706.01      8.08 o 
   1  -1   9       87.57       75.06      1.43 o 
   2  -1   9      467.58      450.99      5.47 o 
   3  -1   9      237.73      231.47      3.49 o 
   4  -1   9      218.30      214.14      3.46 o 
   5  -1   9      387.27      371.22      5.92 o 
   6  -1   9      270.63      275.38      7.83 o 
   7  -1   9       36.94       37.70      4.65 o 
   8  -1   9       19.39       14.46      3.87 o 
  -9   0   9        1.21       -2.32      3.61 o 
  -8   0   9      123.89      127.73     10.33 o 
  -7   0   9       42.49       42.63      3.74 o 
  -6   0   9        7.48        6.52      1.98 o 
  -5   0   9      521.32      541.13     10.23 o 
  -4   0   9       33.95       33.99      1.53 o 
  -3   0   9       27.13       27.47      0.85 o 
  -2   0   9        9.08        7.69      0.57 o 
  -1   0   9      632.72      678.33      7.82 o 
   0   0   9        0.01        2.50      0.47 o 
   1   0   9       90.71      102.07      1.75 o 
   2   0   9       69.90       78.27      1.54 o 
   3   0   9        2.50        0.92      0.79 o 
   4   0   9      334.53      327.28      4.75 o 
   5   0   9      106.21       95.58      4.08 o 
   6   0   9       32.27       33.98      4.78 o 
   7   0   9        4.15        2.58      2.84 o 
   8   0   9       75.89       82.89      6.97 o 
  -9   1   9        3.08       -3.61      3.61 o 
  -8   1   9       56.78       58.57      5.04 o 
  -7   1   9        0.56        2.19      2.05 o 
  -6   1   9      104.94      101.84      4.65 o 
  -5   1   9        1.16        0.73      1.73 o 
  -4   1   9      100.21       97.19      2.48 o 
  -3   1   9      354.55      348.95      4.37 o 
  -2   1   9        1.63        4.96      0.49 o 
  -1   1   9      103.11       98.70      2.08 o 
   0   1   9     1157.89     1231.54     13.59 o 
   1   1   9       16.43       16.06      0.73 o 
   2   1   9      261.33      254.41      3.20 o 
   3   1   9        4.80        5.21      0.69 o 
   4   1   9      297.74      295.83      4.03 o 
   5   1   9        0.03       -1.36      1.36 o 
   6   1   9        0.92       -2.07      2.07 o 
   7   1   9       11.71       13.42      3.61 o 
  -9   2   9        1.25        3.87      3.87 o 
  -8   2   9       35.77       38.36      3.29 o 
  -7   2   9      186.50      190.68      6.65 o 
  -6   2   9      548.21      523.59     13.18 o 
  -5   2   9      219.33      216.05      6.85 o 
  -4   2   9      137.33      141.36      4.06 o 
  -3   2   9       18.46       16.95      0.88 o 
  -2   2   9       11.16       14.24      0.71 o 
  -1   2   9       50.24       50.94      1.20 o 
   0   2   9     1102.73     1084.43     12.06 o 
   1   2   9       61.85       65.91      1.57 o 
   2   2   9       73.36       72.55      1.55 o 
   3   2   9       31.85       28.83      1.04 o 
   4   2   9       36.80       30.57      2.65 o 
   5   2   9        7.46        2.64      2.24 o 
   6   2   9      196.41      183.97      9.56 o 
   7   2   9       40.37       47.77      5.42 o 
  -9   3   9        2.27        0.77      3.36 o 
  -8   3   9       73.82       78.76      6.71 o 
  -7   3   9        4.15        2.69      1.86 o 
  -6   3   9        1.84       -0.15      1.73 o 
  -5   3   9       18.00       14.59      2.19 o 
  -4   3   9       18.57       15.54      3.61 o 
  -3   3   9        0.03        1.60      1.18 o 
  -2   3   9       55.11       60.23      1.45 o 
  -1   3   9        0.91        0.31      0.45 o 
   0   3   9        0.65        0.23      0.46 o 
   1   3   9        5.69        7.41      0.63 o 
   2   3   9      424.58      421.36      4.90 o 
   3   3   9        0.01       -0.64      0.64 o 
   4   3   9       19.86       21.07      1.30 o 
   5   3   9        0.28       -1.46      1.46 o 
   6   3   9       15.26       10.58      3.61 o 
   7   3   9        0.03       -1.81      2.58 o 
  -9   4   9        0.31        1.81      3.10 o 
  -8   4   9       15.55       15.75      4.39 o 
  -7   4   9       10.19       11.94      4.13 o 
  -6   4   9       48.27       48.84      3.29 o 
  -5   4   9        1.20        2.09      1.73 o 
  -4   4   9       16.46       24.05      2.35 o 
  -3   4   9        5.05        7.79      1.49 o 
  -2   4   9      239.18      230.95      3.97 o 
  -1   4   9       11.53        9.11      0.67 o 
   0   4   9       22.10       23.27      1.18 o 
   1   4   9       76.53       67.82      1.47 o 
   2   4   9       41.34       42.84      1.22 o 
   3   4   9       78.59       75.72      2.05 o 
   4   4   9        0.07        0.19      0.98 o 
   5   4   9       57.91       60.17      3.71 o 
   6   4   9       23.17       22.83      2.83 o 
   7   4   9        0.22       -2.84      2.84 o 
  -9   5   9        5.88        5.16      3.87 o 
  -8   5   9       24.48       26.85      4.65 o 
  -7   5   9        0.92        1.88      1.86 o 
  -6   5   9      178.46      177.67      6.39 o 
  -5   5   9       92.68       92.55      4.65 o 
  -4   5   9        2.35        8.44      1.80 o 
  -3   5   9       35.44       29.64      2.61 o 
  -2   5   9        5.40        5.10      0.83 o 
  -1   5   9       10.94       10.00      0.88 o 
   0   5   9       32.96       28.21      0.99 o 
   1   5   9        0.04       -0.07      0.55 o 
   2   5   9      158.22      151.05      2.81 o 
   3   5   9        0.02       -0.29      0.73 o 
   4   5   9       32.60       28.60      1.74 o 
   5   5   9        9.02        7.40      1.64 o 
   6   5   9        0.07       -1.83      1.83 o 
  -8   6   9        4.98        3.87      3.36 o 
  -7   6   9        7.36        7.33      2.28 o 
  -6   6   9       40.99       27.01      2.74 o 
  -5   6   9       13.66       14.69      3.36 o 
  -4   6   9       17.01       15.97      2.17 o 
  -3   6   9      126.53      125.55      3.09 o 
  -2   6   9       30.74       28.07      1.57 o 
  -1   6   9       31.19       29.42      1.29 o 
   0   6   9       22.34       23.88      1.23 o 
   1   6   9       15.05       16.63      1.38 o 
   2   6   9        4.59        3.52      0.77 o 
   3   6   9        0.39       -0.82      0.92 o 
   4   6   9       36.79       34.94      1.99 o 
   5   6   9       11.61        8.56      1.78 o 
   6   6   9        0.60        2.76      2.09 o 
  -8   7   9       13.03        8.00      3.36 o 
  -7   7   9       19.17       17.81      5.42 o 
  -6   7   9       15.31       18.25      2.56 o 
  -5   7   9       50.07       39.80      3.09 o 
  -4   7   9        0.31       -0.11      1.81 o 
  -3   7   9       47.94       40.76      2.12 o 
  -2   7   9        2.74        0.98      0.77 o 
  -1   7   9        0.22       -0.72      0.72 o 
   0   7   9       27.01       27.31      1.69 o 
   1   7   9      266.48      256.13      4.42 o 
   2   7   9       56.77       47.51      1.81 o 
   3   7   9       34.19       31.60      1.82 o 
   4   7   9        2.13        1.88      1.18 o 
   5   7   9        0.97       -1.39      1.39 o 
  -8   8   9        2.68        4.90      3.36 o 
  -7   8   9        6.31        5.55      2.19 o 
  -6   8   9        0.01        0.00      4.13 o 
  -5   8   9       22.49       18.89      2.54 o 
  -4   8   9        8.10        4.36      2.19 o 
  -3   8   9       43.33       41.57      3.59 o 
  -2   8   9        6.07        5.65      0.92 o 
  -1   8   9       26.61       28.53      1.84 o 
   0   8   9        3.63        2.20      1.15 o 
   1   8   9       24.02       21.32      1.43 o 
   2   8   9       20.29       18.85      1.35 o 
   3   8   9        2.54        1.64      1.09 o 
   4   8   9        7.19        3.28      1.27 o 
   5   8   9        1.16        1.23      1.44 o 
  -7   9   9        0.22        6.97      3.10 o 
  -6   9   9        0.03        1.75      1.91 o 
  -5   9   9       24.96       27.21      2.79 o 
  -4   9   9       63.84       63.85      5.04 o 
  -3   9   9       14.42        9.70      1.50 o 
  -2   9   9        3.64        4.36      1.27 o 
  -1   9   9       31.30       33.40      2.27 o 
   0   9   9        1.71        1.95      1.25 o 
   1   9   9        0.40        0.06      0.94 o 
   2   9   9       46.74       45.01      2.15 o 
   3   9   9        1.71        0.63      1.13 o 
   4   9   9        1.33        0.62      1.26 o 
  -7  10   9        3.37        1.55      2.84 o 
  -6  10   9        0.22       -0.38      1.98 o 
  -5  10   9       39.15       42.23      3.74 o 
  -4  10   9       70.51       72.18      2.99 o 
  -3  10   9        2.72        2.55      1.31 o 
  -2  10   9        1.47       -0.72      1.17 o 
  -1  10   9        8.04        2.88      1.38 o 
   0  10   9       13.96       12.75      1.61 o 
   1  10   9       58.55       49.69      2.35 o 
   2  10   9       18.13       20.40      1.67 o 
   3  10   9        0.09       -1.30      1.30 o 
   4  10   9        1.38        0.51      1.30 o 
  -6  11   9        0.17       -1.57      1.98 o 
  -5  11   9        1.06       -0.77      1.98 o 
  -4  11   9       12.42        5.63      1.47 o 
  -3  11   9        1.01        0.40      1.27 o 
  -2  11   9       47.81       53.64      2.68 o 
  -1  11   9        0.24        0.62      2.21 o 
   0  11   9       10.07       14.88      1.79 o 
   1  11   9        7.72        5.84      1.43 o 
   2  11   9        8.20        8.48      1.56 o 
   3  11   9        1.70        1.98      1.51 o 
  -5  12   9        7.07        6.49      2.48 o 
  -4  12   9       25.22       24.33      2.75 o 
  -3  12   9        5.34        6.06      1.55 o 
  -2  12   9        0.21        0.18      1.45 o 
  -1  12   9        0.03       -0.38      1.31 o 
   0  12   9       23.19       23.00      3.65 o 
   1  12   9        4.52        3.82      1.79 o 
   2  12   9        1.72        1.67      1.37 o 
  -4  13   9       26.60       29.45      2.21 o 
  -3  13   9        0.48        1.09      1.81 o 
  -2  13   9        1.94       -0.79      1.40 o 
  -1  13   9        7.22        3.37      1.65 o 
   0  13   9        1.54       -1.15      1.15 o 
   0 -16  10        0.40       -0.64      1.31 o 
   1 -16  10        7.42        6.47      1.82 o 
   2 -16  10        0.01       -1.55      2.58 o 
  -2 -15  10        5.04        1.09      1.32 o 
  -1 -15  10        0.23        1.42      1.27 o 
   0 -15  10       12.76       14.92      1.69 o 
   1 -15  10       87.80      103.20      3.00 o 
   2 -15  10       63.29       63.21      3.45 o 
   3 -15  10        7.28        4.03      1.80 o 
   4 -15  10        0.23        1.11      3.36 o 
  -3 -14  10       21.12       20.53      2.46 o 
  -2 -14  10       61.74       58.77      2.72 o 
  -1 -14  10        7.73        8.29      1.42 o 
   0 -14  10        0.87        2.14      1.12 o 
   1 -14  10      103.82      104.24      3.36 o 
   2 -14  10       12.65       17.25      2.09 o 
   3 -14  10       38.27       51.74      3.19 o 
   4 -14  10      111.07      110.85      4.74 o 
   5 -14  10        0.31        1.03      1.73 o 
  -4 -13  10       12.54       11.18      1.84 o 
  -3 -13  10       20.49       19.26      1.91 o 
  -2 -13  10        4.87        4.37      1.29 o 
  -1 -13  10       23.45       25.48      1.83 o 
   0 -13  10       62.98       57.42      2.15 o 
   1 -13  10        0.15        0.44      1.26 o 
   2 -13  10        7.09        8.00      1.28 o 
   3 -13  10       56.51       51.24      3.10 o 
   4 -13  10       48.71       64.75      5.42 o 
   5 -13  10        3.05        3.99      1.73 o 
  -5 -12  10        0.15        0.83      1.93 o 
  -4 -12  10       12.24        7.58      1.66 o 
  -3 -12  10       39.59       36.15      1.90 o 
  -2 -12  10       68.52       73.19      2.82 o 
  -1 -12  10        2.05        1.08      1.34 o 
   0 -12  10        9.57        8.69      1.27 o 
   1 -12  10       13.50       12.79      3.01 o 
   2 -12  10        0.71        1.58      1.41 o 
   3 -12  10       28.19       29.03      2.37 o 
   4 -12  10       28.99       31.65      2.64 o 
   5 -12  10        0.20        0.36      1.54 o 
   6 -12  10       22.99       28.17      2.83 o 
  -6 -11  10       13.98       18.29      2.15 o 
  -5 -11  10       31.60       34.99      2.48 o 
  -4 -11  10       62.21       70.68      3.15 o 
  -3 -11  10       50.29       54.10      2.21 o 
  -2 -11  10      353.80      339.62      5.52 o 
  -1 -11  10        3.65        1.56      0.97 o 
   0 -11  10       43.81       41.34      3.34 o 
   1 -11  10        0.04       -0.09      0.94 o 
   2 -11  10      124.49      116.51      3.36 o 
   3 -11  10       55.59       51.73      3.01 o 
   4 -11  10      102.99       93.91      4.11 o 
   5 -11  10        1.23        2.09      2.07 o 
   6 -11  10        0.17        1.83      1.94 o 
  -6 -10  10       24.04       24.95      2.33 o 
  -5 -10  10        1.83        0.90      1.92 o 
  -4 -10  10       23.75       19.43      1.91 o 
  -3 -10  10        0.06       -0.81      0.81 o 
  -2 -10  10       30.55       29.23      1.67 o 
  -1 -10  10      476.49      481.07      7.92 o 
   0 -10  10       98.84       96.74      3.87 o 
   1 -10  10     1022.20     1062.45     20.16 o 
   2 -10  10      202.70      206.65      8.12 o 
   3 -10  10      117.60      111.81      4.29 o 
   4 -10  10       99.52      100.17      4.11 o 
   5 -10  10       50.85       46.87      3.49 o 
   6 -10  10       33.53       30.71      2.83 o 
   7 -10  10        0.93        1.65      1.80 o 
  -7  -9  10        4.69        6.06      1.77 o 
  -6  -9  10        3.93        1.75      1.63 o 
  -5  -9  10        0.19       -1.23      1.23 o 
  -4  -9  10       10.09       11.47      1.80 o 
  -3  -9  10        0.05       -0.71      0.71 o 
  -2  -9  10     1119.11     1142.10     15.09 o 
  -1  -9  10       21.92       28.36      1.73 o 
   0  -9  10      456.88      472.23      9.01 o 
   1  -9  10      729.16      715.48     12.77 o 
   2  -9  10      176.87      176.50      5.79 o 
   3  -9  10       31.56       32.20      4.52 o 
   4  -9  10       56.72       51.23      3.01 o 
   5  -9  10      133.46      124.72      4.84 o 
   6  -9  10        0.57        1.94      1.64 o 
   7  -9  10       85.96       91.80      4.65 o 
  -7  -8  10        2.19        0.62      1.50 o 
  -6  -8  10       23.99       23.52      2.17 o 
  -5  -8  10      143.39      147.61      4.48 o 
  -4  -8  10       36.86       36.49      2.36 o 
  -3  -8  10       26.46       23.52      1.45 o 
  -2  -8  10      167.28      165.17      3.25 o 
  -1  -8  10       53.87       64.05      3.50 o 
   0  -8  10     2683.35     2647.55     42.68 o 
   1  -8  10      664.04      635.33     12.07 o 
   2  -8  10      180.80      182.26      4.37 o 
   3  -8  10      373.10      364.44      9.24 o 
   4  -8  10       68.67       67.40      5.29 o 
   5  -8  10      142.02      135.84      5.02 o 
   6  -8  10        1.18        0.96      1.54 o 
   7  -8  10      534.71      568.84     27.30 o 
  -7  -7  10        3.81        5.09      1.66 o 
  -6  -7  10       35.03       34.01      2.63 o 
  -5  -7  10       10.97       10.10      1.59 o 
  -4  -7  10      110.88      106.83      3.73 o 
  -3  -7  10       13.13       12.26      1.08 o 
  -2  -7  10      334.74      301.33      4.85 o 
  -1  -7  10      391.47      370.96      5.68 o 
   0  -7  10      267.54      259.37      5.51 o 
   1  -7  10        0.06       -0.71      0.81 o 
   2  -7  10       13.84        9.19      1.29 o 
   3  -7  10     1029.41     1025.36     17.63 o 
   4  -7  10       98.69       96.17      3.92 o 
   5  -7  10       12.66       15.09      2.09 o 
   6  -7  10        3.79        5.03      1.83 o 
   7  -7  10       90.42       94.13      4.74 o 
  -8  -6  10       66.58       77.88      4.66 o 
  -7  -6  10        6.30        5.79      2.03 o 
  -6  -6  10       44.65       40.26      2.48 o 
  -5  -6  10       76.27       80.37      3.24 o 
  -4  -6  10      354.64      358.37      6.39 o 
  -3  -6  10      601.33      586.11      8.30 o 
  -2  -6  10      293.30      303.75      4.42 o 
  -1  -6  10      473.11      445.30      6.54 o 
   0  -6  10       58.27       54.27      1.86 o 
   1  -6  10       10.72        5.56      0.87 o 
   2  -6  10      640.45      633.31     11.42 o 
   3  -6  10      139.64      127.76      6.48 o 
   4  -6  10     1306.96     1266.92     26.47 o 
   5  -6  10       57.69       59.50      3.74 o 
   6  -6  10       18.38       15.84      2.71 o 
   7  -6  10      343.19      365.43     12.41 o 
  -8  -5  10       67.92       68.60      3.47 o 
  -7  -5  10       56.85       49.02      2.75 o 
  -6  -5  10       15.86       18.75      2.78 o 
  -5  -5  10      811.63      789.64     14.47 o 
  -4  -5  10      185.13      188.75      4.08 o 
  -3  -5  10     1060.66     1066.73     14.02 o 
  -2  -5  10      229.17      251.90      4.19 o 
  -1  -5  10        1.59       -0.57      0.57 o 
   0  -5  10      129.42      140.51      3.25 o 
   1  -5  10      350.25      334.24      6.06 o 
   2  -5  10        2.50        2.57      0.80 o 
   3  -5  10     1810.28     1784.17     29.37 o 
   4  -5  10     1195.75     1169.00     24.62 o 
   5  -5  10      462.60      459.04     11.34 o 
   6  -5  10       43.49       44.97      3.23 o 
   7  -5  10       24.54       34.10      3.36 o 
  -8  -4  10        7.29        7.95      1.87 o 
  -7  -4  10       72.30       72.10      3.27 o 
  -6  -4  10       47.99       50.05      2.66 o 
  -5  -4  10      632.05      644.35     12.16 o 
  -4  -4  10       54.71       47.94      2.00 o 
  -3  -4  10     4466.34     4304.67     48.82 o 
  -2  -4  10        3.98        2.48      0.64 o 
  -1  -4  10      121.02       93.82      1.97 o 
   0  -4  10      287.76      287.66      4.07 o 
   1  -4  10       87.39       81.58      2.05 o 
   2  -4  10      363.76      354.57      5.55 o 
   3  -4  10     1521.88     1469.59     24.51 o 
   4  -4  10      210.41      206.09      6.30 o 
   5  -4  10        6.98        9.25      2.01 o 
   6  -4  10      173.86      158.22      5.74 o 
   7  -4  10        9.70       10.07      2.17 o 
  -8  -3  10        0.01       -1.76      1.76 o 
  -7  -3  10       35.65       43.41      2.71 o 
  -6  -3  10        3.76        6.95      1.59 o 
  -5  -3  10      539.41      519.50     11.44 o 
  -4  -3  10       89.55       99.66      2.65 o 
  -3  -3  10     1046.14     1002.69     12.20 o 
  -2  -3  10        3.66        2.72      0.63 o 
  -1  -3  10      216.84      196.00      3.06 o 
   0  -3  10      102.46       96.95      1.87 o 
   1  -3  10      230.92      223.88      3.98 o 
   2  -3  10      533.30      475.90      7.14 o 
   3  -3  10      584.17      582.58      9.32 o 
   4  -3  10        0.04        0.24      1.54 o 
   5  -3  10       31.72       31.65      6.58 o 
   6  -3  10       65.20       59.02      3.62 o 
   7  -3  10        0.56       -1.46      1.61 o 
  -8  -2  10       13.81       18.04      2.72 o 
  -7  -2  10       43.53       47.51      3.66 o 
  -6  -2  10       84.08       87.06      3.41 o 
  -5  -2  10       36.06       34.92      2.36 o 
  -4  -2  10       77.98       76.64      2.33 o 
  -3  -2  10      952.30      939.03     10.58 o 
  -2  -2  10      618.81      584.55      6.97 o 
  -1  -2  10      594.91      605.34      7.13 o 
   0  -2  10       83.25       80.59      1.70 o 
   1  -2  10       34.22       27.04      0.96 o 
   2  -2  10       97.04       99.66      2.42 o 
   3  -2  10      129.10      124.38      2.75 o 
   4  -2  10      863.07      850.33     13.26 o 
   5  -2  10      272.61      283.83      8.53 o 
   6  -2  10        1.43        1.63      1.94 o 
   7  -2  10       19.09       14.01      2.35 o 
  -9  -1  10       21.48       31.24      5.68 o 
  -8  -1  10        4.05        4.80      2.10 o 
  -7  -1  10      104.67      101.30      4.96 o 
  -6  -1  10       99.28       98.24      4.71 o 
  -5  -1  10       59.42       54.58      2.44 o 
  -4  -1  10        0.18       -0.78      0.78 o 
  -3  -1  10     1684.89     1686.45     18.27 o 
  -2  -1  10       21.45       23.57      0.92 o 
  -1  -1  10        6.70        7.15      0.69 o 
   0  -1  10     1010.24     1004.73     11.29 o 
   1  -1  10       19.57       23.71      0.89 o 
   2  -1  10      451.05      451.68      6.71 o 
   3  -1  10       93.01       96.62      2.33 o 
   4  -1  10        0.11        0.07      0.80 o 
   5  -1  10       75.51       84.69      3.90 o 
   6  -1  10      242.02      237.03      7.28 o 
   7  -1  10        3.94        6.45      3.36 o 
  -9   0  10       25.91       23.24      5.42 o 
  -8   0  10       15.48       16.84      2.79 o 
  -7   0  10        1.56        1.12      1.91 o 
  -6   0  10        2.71        5.73      1.98 o 
  -5   0  10        0.67        3.33      2.84 o 
  -4   0  10      243.17      237.29      6.33 o 
  -3   0  10      129.98      142.10      2.27 o 
  -2   0  10      494.84      498.48      6.08 o 
  -1   0  10       51.81       61.31      1.34 o 
   0   0  10      183.06      170.65      2.57 o 
   1   0  10        3.19        4.93      0.60 o 
   2   0  10      943.57      966.56     10.98 o 
   3   0  10      199.32      219.10      3.88 o 
   4   0  10      334.33      328.21      4.85 o 
   5   0  10        4.15        3.13      2.07 o 
   6   0  10        6.20       -0.52      1.64 o 
   7   0  10        0.75       -0.26      2.58 o 
  -9   1  10       37.94       37.70      5.68 o 
  -8   1  10      164.39      145.28      6.07 o 
  -7   1  10        0.58       -0.43      1.80 o 
  -6   1  10       22.94       33.08      3.36 o 
  -5   1  10      267.25      284.82     10.08 o 
  -4   1  10      243.83      256.26      7.57 o 
  -3   1  10       17.73       15.67      1.12 o 
  -2   1  10      261.49      247.61      3.70 o 
  -1   1  10      408.71      405.53      5.08 o 
   0   1  10       92.64       87.91      1.68 o 
   1   1  10       10.74        9.90      0.73 o 
   2   1  10       74.15       75.77      1.49 o 
   3   1  10        0.00       -0.52      0.64 o 
   4   1  10       89.75      100.26      3.41 o 
   5   1  10        2.17        0.79      1.73 o 
   6   1  10      258.77      257.67     11.63 o 
   7   1  10        8.94        7.74      3.36 o 
  -9   2  10       59.14       61.20      6.97 o 
  -8   2  10      112.46      106.92      5.18 o 
  -7   2  10        3.95        2.19      1.91 o 
  -6   2  10       17.83       17.02      2.46 o 
  -5   2  10        7.90        7.57      2.01 o 
  -4   2  10      311.32      316.08      8.76 o 
  -3   2  10       19.42       23.43      1.40 o 
  -2   2  10       84.37       71.12      1.48 o 
  -1   2  10      458.67      469.18      5.74 o 
   0   2  10     1075.06     1105.79     12.39 o 
   1   2  10       21.74       22.39      1.00 o 
   2   2  10      178.81      175.29      2.52 o 
   3   2  10       11.70       11.07      1.00 o 
   4   2  10       22.58       23.63      1.53 o 
   5   2  10       21.53       19.88      3.61 o 
   6   2  10       82.21       81.60      6.46 o 
   7   2  10        9.41       11.62      3.87 o 
  -9   3  10       11.78       14.20      4.39 o 
  -8   3  10        6.64       -0.21      1.98 o 
  -7   3  10        7.36        9.94      3.49 o 
  -6   3  10       52.48       52.43      6.07 o 
  -5   3  10        2.11        1.29      2.45 o 
  -4   3  10      186.01      179.57      6.07 o 
  -3   3  10       17.42       21.56      1.38 o 
  -2   3  10       11.66        7.83      0.83 o 
  -1   3  10       67.89       71.07      1.50 o 
   0   3  10      177.41      174.88      2.68 o 
   1   3  10        7.19        6.02      0.69 o 
   2   3  10      174.93      163.09      3.35 o 
   3   3  10       24.06       18.76      2.88 o 
   4   3  10        0.46       -0.94      0.94 o 
   5   3  10        0.25       -1.55      2.32 o 
   6   3  10       15.18       11.36      3.61 o 
  -8   4  10       67.80       64.30      6.46 o 
  -7   4  10       36.51       28.07      3.23 o 
  -6   4  10       13.55       16.18      2.54 o 
  -5   4  10      123.89       92.48      4.91 o 
  -4   4  10       24.74       29.38      2.60 o 
  -3   4  10       24.33       19.99      1.61 o 
  -2   4  10       23.28       20.07      1.17 o 
  -1   4  10        4.57        7.06      0.81 o 
   0   4  10        5.78        8.86      0.71 o 
   1   4  10        0.32        0.57      0.59 o 
   2   4  10       41.11       45.55      1.48 o 
   3   4  10        0.09        1.79      0.85 o 
   4   4  10       41.88       46.39      2.46 o 
   5   4  10        6.09        2.58      2.84 o 
   6   4  10        0.23        0.52      2.84 o 
  -8   5  10       28.25       29.69      4.91 o 
  -7   5  10        2.71       -1.83      1.83 o 
  -6   5  10        0.12       -0.17      2.97 o 
  -5   5  10        2.75        1.10      1.80 o 
  -4   5  10       83.65       67.74      3.78 o 
  -3   5  10        0.26       -1.01      1.01 o 
  -2   5  10       14.49       13.69      1.08 o 
  -1   5  10       34.98       32.92      1.27 o 
   0   5  10       51.78       43.07      1.28 o 
   1   5  10       31.83       35.05      1.47 o 
   2   5  10        0.04       -0.07      0.69 o 
   3   5  10       26.67       25.39      2.14 o 
   4   5  10        0.74        0.08      1.08 o 
   5   5  10        1.71        0.42      1.44 o 
   6   5  10       15.41       14.46      3.87 o 
  -8   6  10        5.81        6.45      3.61 o 
  -7   6  10        1.36        0.04      1.94 o 
  -6   6  10       52.30       50.35      3.45 o 
  -5   6  10       19.97       20.02      2.54 o 
  -4   6  10       35.77       35.59      3.87 o 
  -3   6  10        3.48        3.77      1.14 o 
  -2   6  10        0.93        0.53      1.26 o 
  -1   6  10       20.87       19.73      1.22 o 
   0   6  10       13.70       11.35      1.19 o 
   1   6  10        0.28       -0.76      0.76 o 
   2   6  10        4.09        3.26      0.81 o 
   3   6  10       24.02       20.98      1.57 o 
   4   6  10        4.95        5.09      1.75 o 
   5   6  10        1.20       -0.19      1.52 o 
  -8   7  10        0.64        3.10      3.10 o 
  -7   7  10       13.86        6.72      2.97 o 
  -6   7  10        3.82        3.92      2.09 o 
  -5   7  10      108.22      106.14      4.82 o 
  -4   7  10        2.02       -0.64      2.32 o 
  -3   7  10      111.95      103.72      3.38 o 
  -2   7  10       15.86       11.45      1.21 o 
  -1   7  10        1.14        2.45      1.15 o 
   0   7  10       10.58        9.26      1.48 o 
   1   7  10       16.48       16.94      1.37 o 
   2   7  10        3.02        3.18      0.94 o 
   3   7  10       38.34       30.59      2.16 o 
   4   7  10       10.70       11.37      1.49 o 
   5   7  10       15.58       11.35      2.02 o 
  -7   8  10        1.58        1.03      2.01 o 
  -6   8  10        0.39       -0.63      1.91 o 
  -5   8  10        3.04        1.27      1.98 o 
  -4   8  10        0.00       -0.33      1.23 o 
  -3   8  10        0.69        0.12      1.15 o 
  -2   8  10        2.26       -0.21      1.39 o 
  -1   8  10        1.86        3.06      1.25 o 
   0   8  10       45.59       48.62      2.45 o 
   1   8  10        0.89        2.57      1.07 o 
   2   8  10        6.04        4.63      1.22 o 
   3   8  10        0.41       -0.29      1.16 o 
   4   8  10        0.00        0.06      1.22 o 
  -7   9  10       16.23       15.90      2.83 o 
  -6   9  10       27.83       23.94      4.13 o 
  -5   9  10       22.05       15.47      2.54 o 
  -4   9  10       30.84       31.05      2.12 o 
  -3   9  10       18.87       14.84      1.71 o 
  -2   9  10        5.31        6.32      1.43 o 
  -1   9  10        1.72        1.75      1.23 o 
   0   9  10        0.53       -1.16      1.23 o 
   1   9  10       43.23       43.93      2.10 o 
   2   9  10       17.38       13.77      1.53 o 
   3   9  10        0.01        1.06      1.32 o 
   4   9  10       11.09        9.67      1.71 o 
  -6  10  10       20.50       22.38      5.42 o 
  -5  10  10        2.94        1.94      2.05 o 
  -4  10  10        1.08        1.12      1.34 o 
  -3  10  10        2.43        2.99      2.03 o 
  -2  10  10       44.85       43.44      3.24 o 
  -1  10  10       26.56       23.21      1.96 o 
   0  10  10       94.75       98.30      3.62 o 
   1  10  10       47.77       43.37      2.53 o 
   2  10  10        0.42       -1.09      1.09 o 
   3  10  10        1.49       -0.21      1.57 o 
  -6  11  10        7.55        7.59      4.52 o 
  -5  11  10        0.05       -1.27      1.27 o 
  -4  11  10        2.49        3.91      1.47 o 
  -3  11  10        4.22        2.99      1.38 o 
  -2  11  10        2.80        0.03      1.43 o 
  -1  11  10        2.67        1.45      1.45 o 
   0  11  10        2.69        1.74      1.66 o 
   1  11  10        4.24        5.94      1.94 o 
   2  11  10        0.14        0.09      1.24 o 
  -5  12  10        0.52        0.14      1.45 o 
  -4  12  10        0.33        1.27      1.52 o 
  -3  12  10       29.71       27.92      2.32 o 
  -2  12  10        0.07        1.46      1.43 o 
  -1  12  10       17.14       16.95      1.99 o 
   0  12  10        0.02       -1.08      1.08 o 
   1  12  10        0.20       -0.24      1.26 o 
  -3  13  10        5.75        2.72      3.49 o 
  -2  13  10        2.02        3.36      1.65 o 
  -1  13  10        3.36        1.19      2.02 o 
  -2 -15  11        7.55        8.08      1.64 o 
  -1 -15  11       70.22       79.51      3.27 o 
   0 -15  11        2.72        1.70      1.20 o 
   1 -15  11       15.86       18.30      1.52 o 
   2 -15  11        1.65        4.66      1.73 o 
   3 -15  11       10.70       15.72      2.28 o 
  -3 -14  11       58.03       71.85      3.92 o 
  -2 -14  11        8.76       11.08      1.58 o 
  -1 -14  11       15.56       14.92      1.69 o 
   0 -14  11       42.64       46.81      2.12 o 
   1 -14  11       25.89       22.83      2.15 o 
   2 -14  11       34.51       38.06      4.52 o 
   3 -14  11       90.28       90.92      4.19 o 
   4 -14  11       65.11       72.85      3.82 o 
  -4 -13  11        0.80       -1.38      1.38 o 
  -3 -13  11       15.91       18.60      1.88 o 
  -2 -13  11        4.55        2.87      2.43 o 
  -1 -13  11       17.60       23.06      2.29 o 
   0 -13  11        0.23        0.51      0.89 o 
   1 -13  11       69.66       72.02      2.78 o 
   2 -13  11       75.98       74.41      3.71 o 
   3 -13  11       39.20       37.79      3.10 o 
   4 -13  11        8.68       12.32      2.84 o 
   5 -13  11       13.40       13.41      2.28 o 
  -5 -12  11       64.50       70.56      3.50 o 
  -4 -12  11       21.87       18.33      2.02 o 
  -3 -12  11        0.06       -0.49      1.09 o 
  -2 -12  11       14.31       13.43      1.54 o 
  -1 -12  11       12.57       17.13      1.44 o 
   0 -12  11       24.77       22.65      1.78 o 
   1 -12  11        0.02        0.41      1.98 o 
   2 -12  11      418.36      412.62     10.44 o 
   3 -12  11        3.80        2.26      1.54 o 
   4 -12  11        2.04        3.25      1.73 o 
   5 -12  11        3.26        2.81      1.73 o 
  -5 -11  11       61.66       75.26      3.45 o 
  -4 -11  11       10.38        9.56      1.66 o 
  -3 -11  11        0.05       -0.93      1.15 o 
  -2 -11  11       82.15       80.05      2.51 o 
  -1 -11  11       10.44        8.68      1.12 o 
   0 -11  11      203.93      192.19      5.85 o 
   1 -11  11        7.89        6.41      1.53 o 
   2 -11  11       42.84       43.42      2.16 o 
   3 -11  11       47.24       36.44      5.03 o 
   4 -11  11      209.66      206.73      6.58 o 
   5 -11  11        4.15        6.97      1.83 o 
   6 -11  11        0.26        3.34      2.97 o 
  -6 -10  11       70.06       76.65      3.85 o 
  -5 -10  11       10.86        8.09      1.68 o 
  -4 -10  11        0.55       -0.09      1.23 o 
  -3 -10  11       97.50      100.29      2.92 o 
  -2 -10  11       48.29       48.90      2.00 o 
  -1 -10  11       19.46       17.58      1.52 o 
   0 -10  11      558.84      534.59     11.11 o 
   1 -10  11        7.79        8.85      1.24 o 
   2 -10  11       17.36       16.77      1.71 o 
   3 -10  11        0.31        1.29      1.81 o 
   4 -10  11       90.48       87.06      4.02 o 
   5 -10  11        6.86        5.42      1.83 o 
   6 -10  11       29.53       33.38      3.01 o 
  -6  -9  11       25.99       35.24      2.54 o 
  -5  -9  11        2.31        2.47      1.86 o 
  -4  -9  11       18.31       20.36      1.81 o 
  -3  -9  11       46.64       38.53      2.09 o 
  -2  -9  11       23.17       23.64      1.68 o 
  -1  -9  11      200.37      161.19      4.11 o 
   0  -9  11       39.19       28.41      1.82 o 
   1  -9  11        3.56        6.15      1.90 o 
   2  -9  11      252.74      255.23      5.71 o 
   3  -9  11        0.37       -0.52      1.81 o 
   4  -9  11       49.14       48.79      4.26 o 
   5  -9  11       33.06       41.63      2.92 o 
   6  -9  11       49.64       49.52      6.07 o 
   7  -9  11        1.21        9.81      3.10 o 
  -7  -8  11        9.42        6.64      1.84 o 
  -6  -8  11       68.76       63.08      3.18 o 
  -5  -8  11        7.37        3.00      1.36 o 
  -4  -8  11      108.13      102.61      2.95 o 
  -3  -8  11      212.05      220.53      3.95 o 
  -2  -8  11      126.85      126.71      2.79 o 
  -1  -8  11      244.42      268.93      5.81 o 
   0  -8  11       18.67       14.15      1.78 o 
   1  -8  11      152.60      132.08      4.03 o 
   2  -8  11       58.44       56.92      2.38 o 
   3  -8  11       66.54       64.69      3.29 o 
   4  -8  11       17.38       16.43      2.58 o 
   5  -8  11      364.68      333.36      9.14 o 
   6  -8  11        4.43        0.90      3.23 o 
   7  -8  11       39.62       51.09      3.56 o 
  -7  -7  11       13.31       16.30      2.02 o 
  -6  -7  11        1.33        0.87      1.34 o 
  -5  -7  11       60.11       68.11      2.99 o 
  -4  -7  11      161.46      159.78      3.73 o 
  -3  -7  11        1.83        3.55      0.86 o 
  -2  -7  11      236.06      239.75      4.11 o 
  -1  -7  11      463.64      419.68      8.15 o 
   0  -7  11       35.73       44.25      2.33 o 
   1  -7  11      648.68      618.47     11.31 o 
   2  -7  11       16.81       14.56      1.44 o 
   3  -7  11      129.54      128.16      4.57 o 
   4  -7  11       24.27       20.80      2.19 o 
   5  -7  11        4.82        6.32      1.83 o 
   6  -7  11        0.48        0.65      1.46 o 
   7  -7  11       18.89       23.04      3.61 o 
  -7  -6  11      126.64      141.74      5.53 o 
  -6  -6  11      135.25      133.19      4.38 o 
  -5  -6  11        2.35        3.50      1.30 o 
  -4  -6  11      509.50      531.01      7.77 o 
  -3  -6  11      207.52      231.15      4.07 o 
  -2  -6  11      176.04      174.41      4.10 o 
  -1  -6  11      147.24      128.37      4.39 o 
   0  -6  11      167.49      155.47      4.42 o 
   1  -6  11      149.93      139.27      3.72 o 
   2  -6  11      962.00      954.86     20.09 o 
   3  -6  11        4.15        4.24      1.54 o 
   4  -6  11      415.86      395.85     12.81 o 
   5  -6  11      556.99      559.37     13.45 o 
   6  -6  11       15.11       17.31      2.37 o 
   7  -6  11      101.07       99.45      4.74 o 
  -8  -5  11       16.37       19.90      2.33 o 
  -7  -5  11       34.79       34.72      2.54 o 
  -6  -5  11      209.76      224.45      5.83 o 
  -5  -5  11      276.07      272.20      7.01 o 
  -4  -5  11       13.86       10.99      1.31 o 
  -3  -5  11      161.93      150.66      3.02 o 
  -2  -5  11       15.17       16.72      1.25 o 
  -1  -5  11      241.28      212.08      4.04 o 
   0  -5  11        0.00        1.13      0.87 o 
   1  -5  11      923.92      880.66     15.33 o 
   2  -5  11      383.13      369.30      7.42 o 
   3  -5  11        1.28        0.73      1.78 o 
   4  -5  11       43.86       40.66      2.83 o 
   5  -5  11       12.50        7.75      1.83 o 
   6  -5  11       10.36       12.75      2.45 o 
   7  -5  11      109.92      108.82      4.92 o 
  -8  -4  11       18.35       13.45      2.72 o 
  -7  -4  11       60.20       57.76      3.82 o 
  -6  -4  11        0.01       -1.36      1.36 o 
  -5  -4  11     1364.64     1391.36     23.98 o 
  -4  -4  11      161.33      177.09      3.37 o 
  -3  -4  11       46.06       47.68      1.71 o 
  -2  -4  11       26.92       22.37      1.28 o 
  -1  -4  11        0.85        0.03      0.61 o 
   0  -4  11       81.13       66.28      2.08 o 
   1  -4  11      108.19       94.27      3.77 o 
   2  -4  11      598.41      601.75     12.10 o 
   3  -4  11      826.44      809.22     18.81 o 
   4  -4  11      568.28      542.18     12.81 o 
   5  -4  11        7.01        7.08      1.91 o 
   6  -4  11      201.36      186.08      6.39 o 
   7  -4  11      162.58      156.80      7.23 o 
  -8  -3  11        5.07        7.38      2.48 o 
  -7  -3  11      188.21      198.23      7.28 o 
  -6  -3  11       23.22       24.97      2.12 o 
  -5  -3  11      364.84      372.29      7.94 o 
  -4  -3  11       56.03       59.89      2.46 o 
  -3  -3  11       90.41       93.56      2.24 o 
  -2  -3  11      328.57      313.66      5.49 o 
  -1  -3  11      425.40      379.70      5.71 o 
   0  -3  11        0.19       -0.57      1.04 o 
   1  -3  11        8.43        7.47      0.97 o 
   2  -3  11       26.19       25.62      1.45 o 
   3  -3  11      740.45      738.19     13.27 o 
   4  -3  11      200.63      222.84     11.50 o 
   5  -3  11       70.22       62.38      3.53 o 
   6  -3  11      163.75      161.76      7.49 o 
   7  -3  11        3.84        8.80      2.28 o 
  -8  -2  11       55.32       52.06      3.85 o 
  -7  -2  11      106.01       99.90      5.10 o 
  -6  -2  11      121.92      122.74      6.46 o 
  -5  -2  11      740.80      743.81     13.66 o 
  -4  -2  11        2.54        3.05      0.99 o 
  -3  -2  11      109.92      106.72      2.66 o 
  -2  -2  11      564.19      546.68      7.85 o 
  -1  -2  11       96.81      115.09      2.17 o 
   0  -2  11      132.17      127.51      2.75 o 
   1  -2  11      251.28      272.85      4.69 o 
   2  -2  11       35.81       30.15      1.41 o 
   3  -2  11      182.25      173.95      3.88 o 
   4  -2  11      295.86      296.72      8.04 o 
   5  -2  11       86.84       93.05      4.19 o 
   6  -2  11       14.47       19.01      2.54 o 
   7  -2  11        7.11       14.29      2.54 o 
  -8  -1  11       12.39       12.39      2.60 o 
  -7  -1  11        0.98       -0.16      2.09 o 
  -6  -1  11       33.55       31.35      3.49 o 
  -5  -1  11       78.83       76.83      4.29 o 
  -4  -1  11       42.50       49.65      1.99 o 
  -3  -1  11       28.54       35.16      1.26 o 
  -2  -1  11      845.04      842.47     10.46 o 
  -1  -1  11      414.91      405.11      5.13 o 
   0  -1  11      144.78      133.36      2.19 o 
   1  -1  11      246.45      225.73      3.48 o 
   2  -1  11        0.04        0.87      0.83 o 
   3  -1  11        5.43        4.23      0.99 o 
   4  -1  11      869.65      896.78     16.12 o 
   5  -1  11        0.01       -0.44      1.54 o 
   6  -1  11        5.92        5.81      2.01 o 
   7  -1  11        2.53       -0.26      2.58 o 
  -8   0  11       15.51       21.73      2.85 o 
  -7   0  11       35.65       40.06      3.53 o 
  -6   0  11      338.39      324.91      9.51 o 
  -5   0  11      169.63      174.15      7.11 o 
  -4   0  11       18.48       19.01      1.75 o 
  -3   0  11     1814.92     1801.82     20.87 o 
  -2   0  11       50.13       56.29      1.56 o 
  -1   0  11      148.73      139.71      2.33 o 
   0   0  11       52.42       61.03      1.45 o 
   1   0  11      746.03      718.84      8.41 o 
   2   0  11      299.54      298.83      4.97 o 
   3   0  11      442.97      451.28      6.89 o 
   4   0  11       18.59       19.25      1.83 o 
   5   0  11       30.68       26.62      2.54 o 
   6   0  11      143.05      132.51      8.01 o 
   7   0  11        0.80       -2.32      2.58 o 
  -8   1  11       16.61       15.44      2.79 o 
  -7   1  11        6.00        5.72      4.39 o 
  -6   1  11        5.72        3.30      2.19 o 
  -5   1  11        0.06        0.38      1.73 o 
  -4   1  11       55.08       64.55      5.04 o 
  -3   1  11      102.42      108.82      3.45 o 
  -2   1  11     2466.97     2429.50     28.23 o 
  -1   1  11       27.41       26.81      1.07 o 
   0   1  11      930.98      919.22     10.52 o 
   1   1  11      197.75      193.81      2.94 o 
   2   1  11       18.54       18.30      0.86 o 
   3   1  11      301.65      316.62      5.24 o 
   4   1  11      183.28      198.95      5.16 o 
   5   1  11        1.38       -0.24      1.73 o 
   6   1  11       38.20       34.34      4.65 o 
   7   1  11        3.66        0.77      3.10 o 
  -8   2  11       52.88       48.53      5.04 o 
  -7   2  11        9.24        4.68      2.05 o 
  -6   2  11       94.75       95.29      5.55 o 
  -5   2  11      135.86      131.17      5.29 o 
  -4   2  11      375.76      355.83      7.62 o 
  -3   2  11      160.08      156.44      3.58 o 
  -2   2  11      114.69      113.50      4.21 o 
  -1   2  11       66.46       70.36      1.59 o 
   0   2  11      394.86      384.55      5.32 o 
   1   2  11       24.94       30.08      1.32 o 
   2   2  11      241.05      238.96      3.24 o 
   3   2  11        7.26        4.06      1.39 o 
   4   2  11      303.35      329.52      7.20 o 
   5   2  11      117.48      123.72      7.75 o 
   6   2  11       16.94       20.65      4.13 o 
  -8   3  11        8.72       10.70      2.60 o 
  -7   3  11       14.34       10.31      2.46 o 
  -6   3  11      169.33      187.57      6.75 o 
  -5   3  11        0.26       -0.82      1.73 o 
  -4   3  11       71.82       67.78      2.84 o 
  -3   3  11        0.14       -0.38      1.07 o 
  -2   3  11       68.67       73.93      2.33 o 
  -1   3  11       12.04       15.87      1.03 o 
   0   3  11       21.96       22.54      1.02 o 
   1   3  11       75.35       79.74      1.93 o 
   2   3  11        1.65        0.27      0.52 o 
   3   3  11        0.34       -0.78      0.82 o 
   4   3  11       32.59       32.82      3.05 o 
   5   3  11       36.06       40.79      4.65 o 
   6   3  11       20.58       14.20      3.87 o 
  -8   4  11       40.56       37.75      3.60 o 
  -7   4  11       58.92       52.24      3.83 o 
  -6   4  11       48.09       44.01      4.52 o 
  -5   4  11       57.86       42.85      3.09 o 
  -4   4  11       24.69       24.79      1.92 o 
  -3   4  11      333.51      311.09      6.83 o 
  -2   4  11       75.10       79.62      2.24 o 
  -1   4  11       93.77       97.49      2.52 o 
   0   4  11       67.00       66.69      1.61 o 
   1   4  11      106.85      112.03      2.32 o 
   2   4  11       28.18       24.02      1.16 o 
   3   4  11       90.97      103.05      2.84 o 
   4   4  11        4.40        0.73      1.91 o 
   5   4  11       12.18       16.26      3.61 o 
   6   4  11       11.29       17.81      4.13 o 
  -8   5  11       50.81       56.55      6.20 o 
  -7   5  11        5.65        1.86      2.05 o 
  -6   5  11       89.87      101.38      4.82 o 
  -5   5  11       24.54       25.01      3.10 o 
  -4   5  11      101.79       98.72      3.44 o 
  -3   5  11       53.79       44.98      3.33 o 
  -2   5  11        3.48        3.59      1.23 o 
  -1   5  11      159.49      160.61      2.95 o 
   0   5  11      207.40      201.41      3.37 o 
   1   5  11        6.82        6.88      0.94 o 
   2   5  11       55.59       52.42      2.16 o 
   3   5  11        6.83        5.98      1.42 o 
   4   5  11        0.15       -0.42      1.36 o 
   5   5  11        6.52        9.04      3.61 o 
  -8   6  11        1.03        0.52      3.36 o 
  -7   6  11       13.30        7.51      2.46 o 
  -6   6  11       36.42       32.89      3.19 o 
  -5   6  11        0.69        0.53      1.91 o 
  -4   6  11        0.27        0.24      1.25 o 
  -3   6  11       20.20       19.51      1.86 o 
  -2   6  11        0.81       -1.17      1.55 o 
  -1   6  11       35.30       34.88      1.51 o 
   0   6  11       19.16       16.57      1.29 o 
   1   6  11       11.11       14.36      1.33 o 
   2   6  11        0.03       -0.24      0.72 o 
   3   6  11       28.12       31.06      1.88 o 
   4   6  11        4.19        6.15      1.71 o 
   5   6  11        0.20       -1.29      2.84 o 
  -7   7  11       11.07        6.26      2.46 o 
  -6   7  11        0.34        0.42      1.91 o 
  -5   7  11        1.89       -0.92      1.80 o 
  -4   7  11       55.74       60.23      2.68 o 
  -3   7  11       24.33       22.69      2.91 o 
  -2   7  11        0.03       -1.25      1.25 o 
  -1   7  11       60.73       58.77      4.97 o 
   0   7  11        0.04       -0.25      1.17 o 
   1   7  11        0.17       -0.54      1.76 o 
   2   7  11        3.73        0.85      1.01 o 
   3   7  11        9.05       12.02      1.50 o 
   4   7  11        0.71       -1.32      1.48 o 
  -7   8  11        6.98        4.07      2.35 o 
  -6   8  11        0.67       -1.86      1.86 o 
  -5   8  11       39.77       33.67      3.23 o 
  -4   8  11        0.01       -1.03      1.28 o 
  -3   8  11        1.52        0.01      1.94 o 
  -2   8  11        3.04        2.26      1.30 o 
  -1   8  11       12.56       15.07      2.17 o 
   0   8  11        0.01       -1.07      1.07 o 
   1   8  11        0.34        0.02      1.01 o 
   2   8  11        0.09       -1.00      1.00 o 
   3   8  11        6.74        9.00      1.56 o 
   4   8  11        0.06       -1.27      1.27 o 
  -6   9  11        3.47        0.09      1.98 o 
  -5   9  11        8.63        6.31      1.61 o 
  -4   9  11        3.18        0.93      1.61 o 
  -3   9  11        0.97        0.10      1.24 o 
  -2   9  11       21.20       25.32      3.34 o 
  -1   9  11       10.25       10.48      1.71 o 
   0   9  11        8.50       14.57      2.89 o 
   1   9  11        2.79        6.15      1.32 o 
   2   9  11        8.51       12.50      1.60 o 
   3   9  11        3.35        0.70      2.39 o 
  -6  10  11        0.02       -2.65      5.03 o 
  -5  10  11        9.22        8.76      1.95 o 
  -4  10  11        3.76        4.33      1.56 o 
  -3  10  11        1.61       -0.21      1.26 o 
  -2  10  11        1.21        2.16      1.45 o 
  -1  10  11       24.40       23.96      2.10 o 
   0  10  11        0.23       -0.70      1.31 o 
   1  10  11       12.60       13.19      1.60 o 
   2  10  11        0.82        2.73      1.24 o 
  -5  11  11        1.53       -0.12      1.45 o 
  -4  11  11        1.35        0.39      2.34 o 
  -3  11  11        0.25       -1.32      2.07 o 
  -2  11  11        0.60       -1.40      1.40 o 
  -1  11  11        2.28        2.14      1.42 o 
   0  11  11        3.30        7.55      1.78 o 
   1  11  11        0.31        0.29      1.19 o 
  -3  12  11        1.84       -0.24      1.50 o 
  -2  12  11        9.83        9.03      1.81 o 
  -1  12  11       14.47       13.12      1.99 o 
  -1 -15  12       24.29       24.74      4.00 o 
   0 -15  12       44.16       46.27      2.58 o 
   1 -15  12       27.67       36.99      2.48 o 
   2 -15  12       20.43       23.29      4.91 o 
  -2 -14  12        3.67        7.11      1.54 o 
  -1 -14  12       49.62       59.61      2.77 o 
   0 -14  12        4.62        8.07      1.31 o 
   1 -14  12       80.94      100.38      3.46 o 
   2 -14  12        5.78        6.87      2.01 o 
   3 -14  12       19.33       18.63      2.58 o 
  -3 -13  12       40.84       42.32      2.48 o 
  -2 -13  12       18.13       20.95      1.83 o 
  -1 -13  12       30.04       34.56      2.18 o 
   0 -13  12       38.92       44.11      2.33 o 
   1 -13  12       24.93       25.76      1.84 o 
   2 -13  12        0.14        0.16      1.43 o 
   3 -13  12       82.63       96.91      4.45 o 
   4 -13  12      113.52      133.92      5.29 o 
  -4 -12  12       61.26       62.11      3.65 o 
  -3 -12  12        8.97       14.51      1.73 o 
  -2 -12  12        0.00       -0.42      1.02 o 
  -1 -12  12       18.39       20.06      1.45 o 
   0 -12  12       46.87       51.00      2.38 o 
   1 -12  12        9.62       12.18      2.45 o 
   2 -12  12       68.21       64.78      3.45 o 
   3 -12  12        5.78        6.03      1.73 o 
   4 -12  12       27.16       25.34      3.87 o 
   5 -12  12        2.00        3.61      2.01 o 
  -5 -11  12       22.18       24.24      2.30 o 
  -4 -11  12       35.72       33.57      2.92 o 
  -3 -11  12      109.24      118.21      5.62 o 
  -2 -11  12       18.23       17.40      1.94 o 
  -1 -11  12        2.43        2.70      1.45 o 
   0 -11  12        0.05       -0.27      0.98 o 
   1 -11  12      123.45      123.74      3.67 o 
   2 -11  12      224.44      223.79     13.31 o 
   3 -11  12        0.11       -1.19      1.43 o 
   4 -11  12      141.69      137.96      5.20 o 
   5 -11  12        4.03        6.15      1.91 o 
  -6 -10  12        5.64        8.26      4.13 o 
  -5 -10  12        9.50        8.74      1.78 o 
  -4 -10  12       29.08       25.04      3.04 o 
  -3 -10  12       29.97       31.90      2.29 o 
  -2 -10  12      157.36      152.25      3.61 o 
  -1 -10  12        0.17       -0.11      0.99 o 
   0 -10  12       12.31       16.48      2.55 o 
   1 -10  12        5.28        0.65      1.06 o 
   2 -10  12        0.13        1.01      1.02 o 
   3 -10  12        0.94        0.39      1.46 o 
   4 -10  12      182.08      174.15      5.94 o 
   5 -10  12       22.54       23.99      2.64 o 
   6 -10  12        5.80        5.16      2.07 o 
  -6  -9  12        0.76        1.92      1.60 o 
  -5  -9  12        6.82        5.23      1.63 o 
  -4  -9  12       53.35       54.83      2.65 o 
  -3  -9  12        5.50        5.26      1.12 o 
  -2  -9  12       72.44       81.08      2.94 o 
  -1  -9  12       14.67        6.84      1.25 o 
   0  -9  12        4.39        5.88      1.17 o 
   1  -9  12       59.71       38.58      2.02 o 
   2  -9  12       84.96       81.17      2.91 o 
   3  -9  12        5.18        4.90      1.64 o 
   4  -9  12        8.53        7.84      1.83 o 
   5  -9  12       22.06       18.09      2.37 o 
   6  -9  12       68.75       71.15      4.11 o 
  -6  -8  12      105.09      111.33      4.13 o 
  -5  -8  12        7.74        8.03      1.63 o 
  -4  -8  12        0.14        0.28      0.83 o 
  -3  -8  12       33.31       30.04      1.45 o 
  -2  -8  12      271.69      249.56      4.87 o 
  -1  -8  12       54.72       53.43      2.36 o 
   0  -8  12        3.23        1.28      1.02 o 
   1  -8  12      379.44      332.24      7.02 o 
   2  -8  12       68.10       61.36      2.72 o 
   3  -8  12       35.25       37.11      2.74 o 
   4  -8  12       20.17       17.39      4.52 o 
   5  -8  12        7.86        7.13      5.42 o 
   6  -8  12       16.68       19.17      4.13 o 
  -7  -7  12       22.80       25.78      2.35 o 
  -6  -7  12      114.99      118.44      4.54 o 
  -5  -7  12        0.35       -1.20      1.20 o 
  -4  -7  12       21.21       21.23      1.48 o 
  -3  -7  12        3.48        2.07      0.82 o 
  -2  -7  12       35.58       30.85      1.56 o 
  -1  -7  12       27.23       27.30      3.00 o 
   0  -7  12       51.36       48.53      2.18 o 
   1  -7  12      215.55      219.62      5.12 o 
   2  -7  12        8.80        5.63      1.45 o 
   3  -7  12       78.08       82.29      6.20 o 
   4  -7  12       30.63       27.79      3.36 o 
   5  -7  12       24.02       23.47      2.56 o 
   6  -7  12        0.88        1.59      3.49 o 
  -7  -6  12        6.18        7.30      1.87 o 
  -6  -6  12        1.37        2.81      1.47 o 
  -5  -6  12       71.08       68.31      2.45 o 
  -4  -6  12      113.16      105.30      2.58 o 
  -3  -6  12      313.30      304.01      4.95 o 
  -2  -6  12        0.08       -1.04      1.04 o 
  -1  -6  12      344.22      331.12      6.84 o 
   0  -6  12      141.46      133.71      3.66 o 
   1  -6  12      160.37      153.93      4.07 o 
   2  -6  12       26.49       23.37      1.64 o 
   3  -6  12        5.43        5.03      1.54 o 
   4  -6  12        2.99        1.69      4.00 o 
   5  -6  12        1.12        2.21      2.07 o 
   6  -6  12       97.89       94.49      4.47 o 
   7  -6  12        1.75        2.58      2.01 o 
  -7  -5  12      111.21      123.98      4.34 o 
  -6  -5  12        0.20       -1.46      1.56 o 
  -5  -5  12        7.63        8.66      1.26 o 
  -4  -5  12        2.84        1.68      1.12 o 
  -3  -5  12       10.54        6.22      0.92 o 
  -2  -5  12        2.78        1.00      0.85 o 
  -1  -5  12     1022.14      992.49     17.16 o 
   0  -5  12       92.36       82.61      2.81 o 
   1  -5  12      121.15      119.43      3.51 o 
   2  -5  12       26.63       30.94      1.83 o 
   3  -5  12       90.21       85.41      3.74 o 
   4  -5  12        5.91        6.29      1.94 o 
   5  -5  12      153.59      167.00      5.85 o 
   6  -5  12      141.73      147.18      5.65 o 
   7  -5  12       20.87       26.60      3.23 o 
  -8  -4  12       70.05       65.87      4.52 o 
  -7  -4  12        0.71       -1.91      1.91 o 
  -6  -4  12       12.08       12.78      1.74 o 
  -5  -4  12      196.41      194.88      5.10 o 
  -4  -4  12       49.92       42.75      2.47 o 
  -3  -4  12       70.98       74.18      2.03 o 
  -2  -4  12       68.87       61.84      2.03 o 
  -1  -4  12      376.62      338.88      6.92 o 
   0  -4  12       75.90       69.33      2.54 o 
   1  -4  12      863.39      830.47     14.67 o 
   2  -4  12       31.20       27.34      2.26 o 
   3  -4  12      322.01      318.73      9.42 o 
   4  -4  12       22.32       21.63      3.10 o 
   5  -4  12       10.62       13.87      2.17 o 
   6  -4  12       18.39       16.92      2.54 o 
   7  -4  12       22.72       36.93      6.33 o 
  -8  -3  12        0.74        2.64      2.35 o 
  -7  -3  12        5.30        4.88      2.42 o 
  -6  -3  12       24.27       23.82      2.92 o 
  -5  -3  12      120.09      118.38      5.62 o 
  -4  -3  12      676.75      683.19      9.56 o 
  -3  -3  12      231.19      240.94      4.08 o 
  -2  -3  12      197.24      186.73      3.76 o 
  -1  -3  12        1.14        1.05      0.77 o 
   0  -3  12       10.44       15.50      1.52 o 
   1  -3  12      393.66      380.02      7.65 o 
   2  -3  12       45.49       48.82      2.42 o 
   3  -3  12      301.67      287.91      6.32 o 
   4  -3  12      165.96      158.44      5.39 o 
   5  -3  12       10.15       14.69      2.09 o 
   6  -3  12        1.80        2.45      2.01 o 
   7  -3  12       20.06       17.05      2.97 o 
  -8  -2  12        0.96        1.79      2.17 o 
  -7  -2  12      235.42      259.41     16.02 o 
  -6  -2  12       55.23       48.73      3.74 o 
  -5  -2  12        8.05        5.03      2.19 o 
  -4  -2  12     2757.19     2764.90     34.57 o 
  -3  -2  12       22.84       26.23      1.77 o 
  -2  -2  12       99.18       87.41      2.39 o 
  -1  -2  12      228.38      223.05      4.20 o 
   0  -2  12       54.33       50.39      3.70 o 
   1  -2  12       19.08       18.92      2.57 o 
   2  -2  12     1228.19     1182.37     20.25 o 
   3  -2  12      231.58      236.02      5.78 o 
   4  -2  12        2.66        3.26      1.81 o 
   5  -2  12       66.00       59.56      3.56 o 
   6  -2  12       30.04       31.76      2.90 o 
   7  -2  12       13.46       10.58      3.61 o 
  -8  -1  12        4.09        1.81      2.23 o 
  -7  -1  12        6.41        8.28      2.46 o 
  -6  -1  12      161.53      157.44      6.98 o 
  -5  -1  12      189.91      192.00      6.75 o 
  -4  -1  12     1142.42     1137.54     20.02 o 
  -3  -1  12      635.67      636.42      8.80 o 
  -2  -1  12       46.02       42.43      2.09 o 
  -1  -1  12      926.13      904.17     13.50 o 
   0  -1  12        0.39        1.60      0.71 o 
   1  -1  12       10.08       10.63      1.19 o 
   2  -1  12      204.22      194.57      4.13 o 
   3  -1  12      385.87      382.53      7.96 o 
   4  -1  12      577.73      575.51     13.54 o 
   5  -1  12        0.02        1.20      3.10 o 
   6  -1  12       79.03       81.82      6.84 o 
  -8   0  12        9.73        8.92      3.87 o 
  -7   0  12       20.82       15.94      2.72 o 
  -6   0  12        0.73       -1.42      2.01 o 
  -5   0  12      223.31      213.56      7.20 o 
  -4   0  12      226.32      227.77      5.71 o 
  -3   0  12       29.06       24.38      1.58 o 
  -2   0  12     1250.86     1218.88     15.99 o 
  -1   0  12        1.06        0.60      1.24 o 
   0   0  12       24.74       21.30      1.10 o 
   1   0  12      278.27      269.99      5.18 o 
   2   0  12      119.00      124.69      3.20 o 
   3   0  12       70.93       73.71      3.46 o 
   4   0  12       70.13       75.76      6.46 o 
   5   0  12        7.32       10.93      2.09 o 
   6   0  12       16.06       12.13      3.61 o 
  -8   1  12       51.50       51.17      3.97 o 
  -7   1  12        0.02        0.16      1.91 o 
  -6   1  12       44.63       38.47      3.29 o 
  -5   1  12       24.26       23.03      2.64 o 
  -4   1  12      436.63      443.96     12.64 o 
  -3   1  12       51.09       55.65      2.20 o 
  -2   1  12      111.55      117.07      3.06 o 
  -1   1  12      171.98      168.09      2.91 o 
   0   1  12       68.41       71.39      1.79 o 
   1   1  12       91.08       95.78      2.10 o 
   2   1  12      506.34      503.27      7.59 o 
   3   1  12       79.99       83.72      3.10 o 
   4   1  12        4.99        1.89      1.73 o 
   5   1  12        4.90        4.19      1.91 o 
   6   1  12       55.35       69.20      5.94 o 
  -8   2  12       22.27       29.23      3.37 o 
  -7   2  12        0.68       -0.31      1.98 o 
  -6   2  12        1.73       -1.49      1.91 o 
  -5   2  12        0.28       -1.64      1.64 o 
  -4   2  12        7.89        4.47      1.54 o 
  -3   2  12       15.79       11.62      1.64 o 
  -2   2  12      951.79      943.60     14.45 o 
  -1   2  12      780.89      756.50     10.46 o 
   0   2  12      113.94      122.20      2.27 o 
   1   2  12      412.81      422.55      5.49 o 
   2   2  12        0.60       -0.92      0.92 o 
   3   2  12        2.43        1.88      1.30 o 
   4   2  12      124.67      114.70      3.94 o 
   5   2  12        1.44        3.10      2.84 o 
   6   2  12        0.44       -1.03      2.84 o 
  -8   3  12        8.44        9.03      2.64 o 
  -7   3  12        1.71        6.97      2.37 o 
  -6   3  12       39.88       44.48      3.45 o 
  -5   3  12        9.35       10.80      2.17 o 
  -4   3  12        0.20       -1.23      1.23 o 
  -3   3  12      304.23      321.14      7.11 o 
  -2   3  12      210.28      204.00      4.59 o 
  -1   3  12     1127.70     1144.23     15.52 o 
   0   3  12        1.54        2.29      0.74 o 
   1   3  12      557.51      574.00      7.66 o 
   2   3  12        1.22        0.51      0.72 o 
   3   3  12       20.17       15.39      2.41 o 
   4   3  12      152.80      172.18      6.30 o 
   5   3  12       11.31       12.13      3.61 o 
  -8   4  12       20.01       25.10      3.37 o 
  -7   4  12        0.59       -0.47      2.09 o 
  -6   4  12       62.11       74.69      4.47 o 
  -5   4  12       27.70       21.50      2.67 o 
  -4   4  12        3.65        0.38      2.47 o 
  -3   4  12      287.76      271.57      6.27 o 
  -2   4  12      715.81      682.39     10.98 o 
  -1   4  12       17.10       15.17      1.20 o 
   0   4  12      272.38      285.82      4.44 o 
   1   4  12        5.69        4.88      0.95 o 
   2   4  12        0.02       -0.74      0.74 o 
   3   4  12        8.51        5.15      1.51 o 
   4   4  12        4.37        7.08      2.28 o 
   5   4  12       99.15      113.12      7.49 o 
  -7   5  12        1.55        2.22      2.28 o 
  -6   5  12        9.76        4.41      2.17 o 
  -5   5  12       21.04       18.51      1.89 o 
  -4   5  12       23.52       28.45      2.11 o 
  -3   5  12        0.09        0.03      1.30 o 
  -2   5  12      155.84      148.87      7.69 o 
  -1   5  12       37.90       41.93      1.76 o 
   0   5  12        2.28        1.68      1.01 o 
   1   5  12       96.95      102.02      3.73 o 
   2   5  12        0.08        0.60      0.83 o 
   3   5  12       57.34       59.81      2.83 o 
   4   5  12       29.97       28.47      3.09 o 
   5   5  12       31.36       32.01      4.91 o 
  -7   6  12        1.28        2.19      2.19 o 
  -6   6  12        0.14        1.11      2.17 o 
  -5   6  12        6.86        9.75      1.65 o 
  -4   6  12      104.78       91.90      3.42 o 
  -3   6  12        6.42        5.94      1.50 o 
  -2   6  12      383.72      387.83      8.26 o 
  -1   6  12        4.01        2.49      1.56 o 
   0   6  12       26.21       23.01      1.86 o 
   1   6  12       32.29       35.51      1.64 o 
   2   6  12       23.38       23.68      1.63 o 
   3   6  12       16.20       16.93      2.04 o 
   4   6  12        3.14       -0.13      2.19 o 
  -7   7  12       23.40       24.62      3.27 o 
  -6   7  12       40.89       35.57      3.34 o 
  -5   7  12        7.60        4.79      1.98 o 
  -4   7  12       28.73       25.87      2.07 o 
  -3   7  12       38.46       41.39      2.42 o 
  -2   7  12       13.22       16.06      1.71 o 
  -1   7  12       25.67       27.64      2.31 o 
   0   7  12        2.15        0.58      1.30 o 
   1   7  12        6.03        4.15      1.16 o 
   2   7  12        2.15        0.85      1.15 o 
   3   7  12       28.52       33.09      2.38 o 
   4   7  12        1.19       -1.16      2.19 o 
  -6   8  12        1.46       -0.14      1.98 o 
  -5   8  12       11.63       15.15      1.89 o 
  -4   8  12        6.10        6.10      1.61 o 
  -3   8  12        0.49        1.00      1.40 o 
  -2   8  12        9.68       10.74      1.71 o 
  -1   8  12        4.28        3.79      1.40 o 
   0   8  12        0.09       -1.35      1.35 o 
   1   8  12       22.23       21.03      1.66 o 
   2   8  12        0.03       -0.20      1.17 o 
   3   8  12        2.92        1.80      1.58 o 
  -6   9  12        2.87        6.67      2.00 o 
  -5   9  12        0.03       -0.79      1.39 o 
  -4   9  12        0.10       -0.99      2.36 o 
  -3   9  12       51.73       48.74      2.68 o 
  -2   9  12        1.75        1.62      1.40 o 
  -1   9  12       19.88       19.90      2.02 o 
   0   9  12        5.73        7.04      1.61 o 
   1   9  12        0.02        0.80      1.15 o 
   2   9  12        3.60        1.46      1.53 o 
  -5  10  12        0.19       -1.33      1.47 o 
  -4  10  12        0.48        1.97      1.52 o 
  -3  10  12        0.76        1.02      1.58 o 
  -2  10  12        0.74        0.63      1.45 o 
  -1  10  12        0.26       -0.68      1.38 o 
   0  10  12        0.21       -0.53      1.43 o 
   1  10  12        3.31        5.62      1.44 o 
  -4  11  12        1.01       -0.09      1.61 o 
  -3  11  12        0.21        0.63      2.10 o 
  -2  11  12        0.85        0.48      1.45 o 
  -1  11  12        1.53        1.61      1.51 o 
   0  11  12        5.32        2.23      1.29 o 
  -1 -14  13       68.00       72.19      5.42 o 
   0 -14  13       13.95       16.89      1.57 o 
   1 -14  13        0.51        1.99      1.32 o 
   2 -14  13       61.47       66.40      6.07 o 
  -3 -13  13       14.14       10.49      1.73 o 
  -2 -13  13       74.50       83.24      3.32 o 
  -1 -13  13        3.41        4.56      1.34 o 
   0 -13  13        3.30        2.03      1.29 o 
   1 -13  13       51.80       56.12      5.01 o 
   2 -13  13       10.92       12.31      2.45 o 
   3 -13  13        3.91        4.46      2.19 o 
  -4 -12  13        2.56        3.87      2.01 o 
  -3 -12  13       36.75       43.71      2.54 o 
  -2 -12  13        0.28        0.40      1.55 o 
  -1 -12  13       91.96      102.93      3.50 o 
   0 -12  13       90.80       93.87      3.33 o 
   1 -12  13       17.37       19.65      1.72 o 
   2 -12  13       43.93       45.21      3.09 o 
   3 -12  13        4.33        5.85      1.91 o 
   4 -12  13      106.94      104.69      4.84 o 
  -4 -11  13      147.18      171.54      6.02 o 
  -3 -11  13        0.00        1.64      1.36 o 
  -2 -11  13       11.87       10.28      1.30 o 
  -1 -11  13        2.44        0.66      0.94 o 
   0 -11  13       66.55       64.33      4.19 o 
   1 -11  13       10.77       10.29      1.70 o 
   2 -11  13      180.98      182.43      8.66 o 
   3 -11  13        8.79       10.70      2.09 o 
   4 -11  13       22.77       23.25      2.54 o 
   5 -11  13        3.27        2.46      1.91 o 
  -5 -10  13       27.07       32.14      3.50 o 
  -4 -10  13       46.92       44.08      4.39 o 
  -3 -10  13        8.15       10.68      1.31 o 
  -2 -10  13       17.97       23.93      1.54 o 
  -1 -10  13        0.57        0.62      1.06 o 
   0 -10  13       17.63       21.34      1.66 o 
   1 -10  13        0.40        1.48      1.05 o 
   2 -10  13      160.26      165.83      5.65 o 
   3 -10  13        9.33        7.58      1.91 o 
   4 -10  13      209.10      212.03      8.79 o 
   5 -10  13        0.89        1.09      1.73 o 
  -6  -9  13       42.27       42.06      2.83 o 
  -5  -9  13        1.06        3.33      1.54 o 
  -4  -9  13       55.46       53.26      3.24 o 
  -3  -9  13        7.33        7.61      1.17 o 
  -2  -9  13        9.08       11.35      1.17 o 
  -1  -9  13       14.37       12.03      1.44 o 
   0  -9  13       51.33       68.60      3.06 o 
   1  -9  13       39.07       39.94      2.13 o 
   2  -9  13       22.25       23.23      1.78 o 
   3  -9  13      126.91      115.55      4.74 o 
   4  -9  13       60.08       64.27      3.56 o 
   5  -9  13       27.68       21.69      2.64 o 
  -6  -8  13       17.62       21.99      2.23 o 
  -5  -8  13        2.63       -0.34      1.36 o 
  -4  -8  13      280.39      286.67      5.05 o 
  -3  -8  13       15.35       13.37      1.28 o 
  -2  -8  13       39.66       34.90      1.69 o 
  -1  -8  13      499.06      450.27      8.94 o 
   0  -8  13       15.93        3.51      1.06 o 
   1  -8  13       50.17       39.57      2.08 o 
   2  -8  13      423.79      404.81      8.31 o 
   3  -8  13       19.38       20.23      4.91 o 
   4  -8  13        0.75        0.21      2.97 o 
   5  -8  13       58.95       61.07      3.83 o 
   6  -8  13       11.45       14.15      3.36 o 
  -6  -7  13        9.24        6.05      1.66 o 
  -5  -7  13       10.22        9.60      1.38 o 
  -4  -7  13       62.66       66.22      2.07 o 
  -3  -7  13        5.86        6.25      1.05 o 
  -2  -7  13       36.03       37.54      2.08 o 
  -1  -7  13      486.22      458.01      9.03 o 
   0  -7  13       78.93       63.68      5.15 o 
   1  -7  13       64.04       66.69      2.63 o 
   2  -7  13       54.88       52.32      2.38 o 
   3  -7  13       31.41       27.60      2.97 o 
   4  -7  13       87.82       84.81      8.65 o 
   5  -7  13       24.94       23.55      3.61 o 
   6  -7  13        2.11        1.81      1.83 o 
  -7  -6  13        0.17        1.13      1.66 o 
  -6  -6  13       15.66       14.76      1.90 o 
  -5  -6  13        8.85        7.72      1.26 o 
  -4  -6  13       20.30       19.02      1.25 o 
  -3  -6  13        6.42        3.75      0.85 o 
  -2  -6  13       16.26       13.71      1.47 o 
  -1  -6  13       92.70       80.90      3.49 o 
   0  -6  13        0.81        0.55      0.91 o 
   1  -6  13      401.37      372.76      7.71 o 
   2  -6  13        3.60        2.95      1.09 o 
   3  -6  13        0.26        0.71      1.36 o 
   4  -6  13        2.05        5.42      1.83 o 
   5  -6  13        0.07        0.89      2.45 o 
   6  -6  13        2.38        0.05      1.73 o 
  -7  -5  13       72.05       82.83      4.89 o 
  -6  -5  13        0.04        1.50      1.45 o 
  -5  -5  13       57.97       58.78      2.39 o 
  -4  -5  13       14.78       14.40      1.11 o 
  -3  -5  13      184.24      179.44      3.43 o 
  -2  -5  13        1.46       -0.47      0.87 o 
  -1  -5  13      177.55      191.49      4.68 o 
   0  -5  13       30.33       16.04      1.65 o 
   1  -5  13       12.53       13.30      1.48 o 
   2  -5  13       14.57       11.72      1.44 o 
   3  -5  13        9.37        7.86      1.73 o 
   4  -5  13        0.01       -1.28      1.28 o 
   5  -5  13       48.00       44.71      3.19 o 
   6  -5  13        3.51        1.11      1.86 o 
  -7  -4  13       32.04       39.61      7.36 o 
  -6  -4  13        7.70        2.71      2.45 o 
  -5  -4  13        1.56        0.81      1.23 o 
  -4  -4  13       16.40       17.07      1.17 o 
  -3  -4  13       19.81       18.79      1.74 o 
  -2  -4  13       45.76       31.60      1.78 o 
  -1  -4  13      117.30      135.86      3.71 o 
   0  -4  13       21.29       16.04      1.44 o 
   1  -4  13      304.06      290.40      6.36 o 
   2  -4  13       77.60       66.18      2.68 o 
   3  -4  13       32.65       24.26      2.28 o 
   4  -4  13       16.89       18.11      2.28 o 
   5  -4  13       40.98       40.28      3.10 o 
   6  -4  13       25.09       25.65      4.91 o 
  -7  -3  13        0.04        2.74      2.35 o 
  -6  -3  13       25.79       22.69      4.52 o 
  -5  -3  13        5.84        4.83      2.19 o 
  -4  -3  13       18.07       18.74      1.15 o 
  -3  -3  13       42.78       42.39      1.86 o 
  -2  -3  13       48.31       41.28      2.53 o 
  -1  -3  13       13.78       17.21      2.47 o 
   0  -3  13       28.57       31.92      1.89 o 
   1  -3  13       90.38       92.09      3.10 o 
   2  -3  13      295.03      284.28      6.31 o 
   3  -3  13        6.16        6.55      1.32 o 
   4  -3  13      126.66      115.16      4.65 o 
   5  -3  13        0.88       -0.13      1.64 o 
   6  -3  13       43.69       49.71      3.64 o 
  -7  -2  13      127.42      134.83      6.03 o 
  -6  -2  13       39.50       36.03      3.29 o 
  -5  -2  13      165.46      156.18      6.02 o 
  -4  -2  13        0.30        0.65      1.49 o 
  -3  -2  13       31.08       28.68      1.37 o 
  -2  -2  13      217.93      225.41      4.33 o 
  -1  -2  13      361.95      368.72      7.46 o 
   0  -2  13      513.98      458.08      8.94 o 
   1  -2  13       50.47       49.04      2.38 o 
   2  -2  13      399.65      382.59      7.95 o 
   3  -2  13       12.21       13.21      1.59 o 
   4  -2  13      127.11      125.56      7.62 o 
   5  -2  13       12.23       13.73      2.19 o 
   6  -2  13       83.05       84.09      4.55 o 
  -8  -1  13        1.24        0.04      2.35 o 
  -7  -1  13       85.43       94.48      5.02 o 
  -6  -1  13       30.89       28.25      3.01 o 
  -5  -1  13      325.64      335.96     10.73 o 
  -4  -1  13       75.77       77.44      3.15 o 
  -3  -1  13      334.27      334.38      7.22 o 
  -2  -1  13      112.09      116.72      3.25 o 
  -1  -1  13        8.60       10.94      1.04 o 
   0  -1  13       57.44       49.26      2.31 o 
   1  -1  13      792.47      800.66     14.39 o 
   2  -1  13      692.46      678.03     12.61 o 
   3  -1  13       24.62       24.93      2.40 o 
   4  -1  13        5.91        6.13      1.91 o 
   5  -1  13       10.14        9.75      2.17 o 
   6  -1  13       39.60       42.45      3.74 o 
  -8   0  13        0.41       -1.40      3.36 o 
  -7   0  13        0.01       -2.09      2.09 o 
  -6   0  13       22.45       20.53      2.83 o 
  -5   0  13      117.37      127.30      5.55 o 
  -4   0  13       16.96       14.85      1.79 o 
  -3   0  13       62.67       57.59      2.57 o 
  -2   0  13       30.24       31.64      1.94 o 
  -1   0  13        0.42        0.09      0.81 o 
   0   0  13      625.08      600.30     11.18 o 
   1   0  13      701.25      710.46     13.04 o 
   2   0  13      377.21      390.69      8.14 o 
   3   0  13      132.98      136.24      4.17 o 
   4   0  13       57.51       64.67      5.81 o 
   5   0  13        0.01       -1.25      3.48 o 
   6   0  13        3.90        8.26      3.36 o 
  -8   1  13        2.35        1.02      2.23 o 
  -7   1  13       43.04       40.57      3.74 o 
  -6   1  13        4.04        4.55      2.28 o 
  -5   1  13       17.10       17.81      3.61 o 
  -4   1  13      246.22      242.87      7.69 o 
  -3   1  13       62.84       58.79      2.27 o 
  -2   1  13       34.02       37.98      1.83 o 
  -1   1  13       50.43       51.74      1.95 o 
   0   1  13      425.55      416.31      7.03 o 
   1   1  13       73.62       69.93      2.78 o 
   2   1  13        0.36       -0.09      1.36 o 
   3   1  13       23.02       23.17      2.94 o 
   4   1  13        0.21        1.94      1.83 o 
   5   1  13       43.47       39.25      4.65 o 
  -7   2  13        5.53        8.57      3.23 o 
  -6   2  13       35.37       34.10      3.37 o 
  -5   2  13       11.51       12.27      2.71 o 
  -4   2  13      829.05      765.26     20.27 o 
  -3   2  13       26.22       27.60      1.98 o 
  -2   2  13        3.24        2.48      1.41 o 
  -1   2  13       50.56       50.50      3.80 o 
   0   2  13        1.24        1.75      0.84 o 
   1   2  13       39.45       41.40      2.30 o 
   2   2  13      149.16      145.44      4.29 o 
   3   2  13       95.69       96.23      5.08 o 
   4   2  13       11.98       13.73      2.28 o 
   5   2  13       53.09       67.91      5.94 o 
  -7   3  13        0.78        1.03      2.09 o 
  -6   3  13       34.91       32.83      3.34 o 
  -5   3  13        0.35       -0.81      1.37 o 
  -4   3  13       54.70       64.72      2.96 o 
  -3   3  13        1.97        1.76      1.30 o 
  -2   3  13       33.98       28.24      1.66 o 
  -1   3  13       48.20       50.36      2.12 o 
   0   3  13      464.09      459.50     11.80 o 
   1   3  13       15.55       18.23      1.37 o 
   2   3  13      158.07      166.46      4.63 o 
   3   3  13       27.23       31.00      2.30 o 
   4   3  13        2.42        0.90      2.09 o 
   5   3  13        0.08        0.52      2.58 o 
  -7   4  13        6.53        4.52      3.23 o 
  -6   4  13       22.22       17.31      2.72 o 
  -5   4  13        1.14        1.11      1.36 o 
  -4   4  13       78.26       76.93      4.38 o 
  -3   4  13      110.51      110.38      4.16 o 
  -2   4  13      287.56      300.74      5.84 o 
  -1   4  13       24.65       23.20      1.57 o 
   0   4  13       90.45       96.39      2.87 o 
   1   4  13       47.23       53.26      2.21 o 
   2   4  13       49.17       43.32      2.48 o 
   3   4  13       75.64       90.23      4.54 o 
   4   4  13        2.03        1.90      2.09 o 
   5   4  13        0.26        1.03      3.10 o 
  -7   5  13       11.71        9.12      2.54 o 
  -6   5  13        0.16       -0.30      1.91 o 
  -5   5  13       44.56       47.25      2.78 o 
  -4   5  13      128.98      123.82      4.02 o 
  -3   5  13        7.87        6.33      1.51 o 
  -2   5  13      143.45      158.42      4.77 o 
  -1   5  13      234.76      236.78      6.01 o 
   0   5  13       35.22       36.54      1.90 o 
   1   5  13       81.74       88.70      2.48 o 
   2   5  13       58.34       62.41      2.41 o 
   3   5  13        6.35       11.57      2.71 o 
   4   5  13        5.23        2.84      3.87 o 
  -7   6  13        0.08       -0.68      2.28 o 
  -6   6  13        0.14       -0.20      1.54 o 
  -5   6  13       62.01       65.08      6.94 o 
  -4   6  13       52.02       50.20      2.78 o 
  -3   6  13      115.38      108.82      3.82 o 
  -2   6  13        2.74        1.90      1.42 o 
  -1   6  13       54.35       45.94      2.63 o 
   0   6  13        2.28        1.02      1.17 o 
   1   6  13       35.20       30.57      1.54 o 
   2   6  13       26.86       29.83      1.88 o 
   3   6  13       15.10       22.72      4.65 o 
   4   6  13       70.34       79.31      4.77 o 
  -6   7  13       10.81       12.53      1.96 o 
  -5   7  13        1.52        2.20      1.58 o 
  -4   7  13        1.54        0.16      1.54 o 
  -3   7  13        0.00       -0.43      1.42 o 
  -2   7  13        1.57       -0.17      1.38 o 
  -1   7  13       93.15       98.57      3.66 o 
   0   7  13       31.05       29.80      2.29 o 
   1   7  13      124.21      143.27      4.40 o 
   2   7  13       12.09       13.03      1.58 o 
   3   7  13       20.08       19.88      4.91 o 
  -6   8  13        1.01        0.35      1.61 o 
  -5   8  13        2.71        1.33      1.54 o 
  -4   8  13        0.71        0.54      1.38 o 
  -3   8  13        9.24        4.71      1.63 o 
  -2   8  13        3.62        3.79      2.57 o 
  -1   8  13       20.20       17.53      1.98 o 
   0   8  13        7.16        8.80      1.73 o 
   1   8  13        4.22        3.07      1.28 o 
   2   8  13        0.14       -1.05      1.34 o 
  -5   9  13       13.64       11.11      2.13 o 
  -4   9  13        6.37        3.75      1.86 o 
  -3   9  13        5.52        3.84      1.58 o 
  -2   9  13        8.42        5.52      1.68 o 
  -1   9  13        0.29        0.04      1.51 o 
   0   9  13        9.93       10.61      2.08 o 
   1   9  13        9.24       11.35      1.60 o 
  -4  10  13        0.12       -1.96      2.23 o 
  -3  10  13        0.59       -1.33      1.40 o 
  -2  10  13        5.95        5.37      1.71 o 
  -1  10  13        3.97        4.88      2.12 o 
   0  10  13        0.02        0.08      1.56 o 
  -2 -13  14       96.31      110.95      3.87 o 
  -1 -13  14       22.92       20.43      1.93 o 
   0 -13  14        0.83        2.53      1.32 o 
   1 -13  14       40.34       40.09      2.36 o 
   2 -13  14      147.48      168.43      6.10 o 
  -3 -12  14       43.55       39.54      3.17 o 
  -2 -12  14      128.83      154.98      4.55 o 
  -1 -12  14        3.14        1.59      1.07 o 
   0 -12  14       83.44      105.97      3.63 o 
   1 -12  14        0.06        0.76      1.76 o 
   2 -12  14        8.15        6.59      1.91 o 
   3 -12  14        0.15       -1.38      1.61 o 
  -4 -11  14      171.27      186.02      7.75 o 
  -3 -11  14       26.70       31.87      2.17 o 
  -2 -11  14        0.14        1.97      1.09 o 
  -1 -11  14       82.87       81.43      2.76 o 
   0 -11  14      112.91      116.77      3.77 o 
   1 -11  14       19.38       19.24      1.72 o 
   2 -11  14      110.15      125.43      6.72 o 
   3 -11  14        1.52        3.01      1.61 o 
   4 -11  14       31.02       37.64      3.09 o 
  -4 -10  14       80.89       90.23      3.46 o 
  -3 -10  14        1.91        0.94      0.96 o 
  -2 -10  14      178.38      182.08      4.19 o 
  -1 -10  14        1.61        0.10      1.09 o 
   0 -10  14       10.25       13.23      1.52 o 
   1 -10  14       30.45       30.78      2.02 o 
   2 -10  14      227.34      248.69      7.75 o 
   3 -10  14        5.85        6.12      1.80 o 
   4 -10  14       52.70       52.33      3.56 o 
  -5  -9  14        4.16        1.66      1.73 o 
  -4  -9  14        6.31        8.26      1.58 o 
  -3  -9  14        0.90        1.13      1.28 o 
  -2  -9  14      252.33      265.73      5.31 o 
  -1  -9  14        0.66        0.10      1.06 o 
   0  -9  14       28.10       27.61      1.90 o 
   1  -9  14        5.53        7.37      1.34 o 
   2  -9  14       39.51       48.64      3.09 o 
   3  -9  14       83.71       66.41      3.64 o 
   4  -9  14      173.25      160.21      5.93 o 
   5  -9  14       10.89        7.36      2.19 o 
  -6  -8  14       53.98       58.58      3.24 o 
  -5  -8  14        0.79       -1.12      1.55 o 
  -4  -8  14      161.76      180.20      4.12 o 
  -3  -8  14       23.97       18.09      1.72 o 
  -2  -8  14       19.65       14.93      2.15 o 
  -1  -8  14        8.00        4.37      1.17 o 
   0  -8  14      232.91      225.47      7.09 o 
   1  -8  14        0.01        0.96      1.06 o 
   2  -8  14      108.43      111.66      3.61 o 
   3  -8  14      276.11      258.21     11.11 o 
   4  -8  14        5.49       10.14      2.19 o 
   5  -8  14       22.62       16.16      2.46 o 
  -6  -7  14        2.46       -0.97      1.40 o 
  -5  -7  14       17.15       20.13      1.64 o 
  -4  -7  14      393.05      393.85      7.54 o 
  -3  -7  14        1.97        3.24      0.98 o 
  -2  -7  14       29.65       30.55      1.89 o 
  -1  -7  14       13.73       15.63      1.56 o 
   0  -7  14      247.46      209.84      5.19 o 
   1  -7  14      160.06      167.56      5.47 o 
   2  -7  14       84.43       90.46      3.22 o 
   3  -7  14      131.70      121.56      4.84 o 
   4  -7  14        6.44        2.31      1.73 o 
   5  -7  14      102.62      111.00      7.49 o 
  -6  -6  14       30.64       29.96      2.43 o 
  -5  -6  14        8.75        9.64      1.71 o 
  -4  -6  14       12.51       17.95      1.35 o 
  -3  -6  14      123.43      111.81      3.00 o 
  -2  -6  14       83.27       79.22      3.06 o 
  -1  -6  14      191.57      161.58      4.28 o 
   0  -6  14        0.01       -0.91      0.91 o 
   1  -6  14        1.16        1.24      1.11 o 
   2  -6  14       45.94       47.37      2.43 o 
   3  -6  14      264.22      241.89      7.22 o 
   4  -6  14       36.94       34.49      2.92 o 
   5  -6  14      125.83      126.70      5.30 o 
  -7  -5  14      112.24      118.54      8.52 o 
  -6  -5  14        6.04        9.78      2.64 o 
  -5  -5  14        0.03       -0.96      0.96 o 
  -4  -5  14       62.88       64.07      2.10 o 
  -3  -5  14       13.43       12.63      1.19 o 
  -2  -5  14      115.67      100.77      3.46 o 
  -1  -5  14      216.08      194.78      4.85 o 
   0  -5  14      360.93      275.19      7.68 o 
   1  -5  14       25.84       20.53      1.71 o 
   2  -5  14        0.00       -0.99      0.99 o 
   3  -5  14      170.65      166.98      7.23 o 
   4  -5  14        0.09       -0.88      1.81 o 
   5  -5  14        4.04        2.45      1.83 o 
  -7  -4  14      102.70      123.58     16.27 o 
  -6  -4  14        2.54       -0.91      1.91 o 
  -5  -4  14       62.47       57.50      2.89 o 
  -4  -4  14       72.31       70.36      2.12 o 
  -3  -4  14        5.10        7.09      1.04 o 
  -2  -4  14       37.70       34.34      1.96 o 
  -1  -4  14      810.99      785.34     19.03 o 
   0  -4  14        0.54        1.48      1.26 o 
   1  -4  14        5.62        2.97      1.17 o 
   2  -4  14        6.25        4.80      1.24 o 
   3  -4  14        1.45        3.53      1.94 o 
   4  -4  14        3.00        2.76      1.73 o 
   5  -4  14       79.91       84.42      4.29 o 
   6  -4  14       33.78       39.76      4.91 o 
  -7  -3  14        5.96        9.94      2.74 o 
  -6  -3  14        0.93        0.39      2.01 o 
  -5  -3  14       32.81       31.22      3.01 o 
  -4  -3  14       55.41       55.28      2.75 o 
  -3  -3  14       30.92       30.02      1.41 o 
  -2  -3  14      257.25      239.77      5.49 o 
  -1  -3  14       28.16       25.25      1.68 o 
   0  -3  14        0.16       -0.62      1.02 o 
   1  -3  14       65.94       74.18      2.95 o 
   2  -3  14       40.18       34.76      2.15 o 
   3  -3  14        0.68        1.70      1.54 o 
   4  -3  14        2.56        0.23      2.58 o 
   5  -3  14        5.23        7.87      2.19 o 
  -7  -2  14       32.43       29.43      3.45 o 
  -6  -2  14       31.73       35.21      4.65 o 
  -5  -2  14        8.09        6.86      2.28 o 
  -4  -2  14       23.20       27.22      2.16 o 
  -3  -2  14       85.06       91.99      3.67 o 
  -2  -2  14       88.48       92.37      3.02 o 
  -1  -2  14       24.47       20.65      1.59 o 
   0  -2  14       81.91       66.02      2.65 o 
   1  -2  14       63.46       56.75      2.61 o 
   2  -2  14       16.29       17.45      2.23 o 
   3  -2  14        2.01        0.16      1.50 o 
   4  -2  14       42.68       47.71      3.29 o 
   5  -2  14      102.86      119.05      5.18 o 
  -7  -1  14       89.07      102.24      5.57 o 
  -6  -1  14       12.13       12.47      2.46 o 
  -5  -1  14        1.72        1.29      2.01 o 
  -4  -1  14       30.35       29.74      2.11 o 
  -3  -1  14       87.93       86.49      3.12 o 
  -2  -1  14       44.76       41.65      1.73 o 
  -1  -1  14      348.19      351.30      7.34 o 
   0  -1  14       21.79       21.57      2.95 o 
   1  -1  14        5.40        6.89      1.36 o 
   2  -1  14       13.27       15.22      3.22 o 
   3  -1  14        8.43        5.67      1.82 o 
   4  -1  14       10.67       12.04      2.19 o 
   5  -1  14       21.91       22.70      2.83 o 
  -7   0  14        9.30        9.14      2.64 o 
  -6   0  14       22.95       19.38      2.92 o 
  -5   0  14       12.69       10.88      2.97 o 
  -4   0  14        5.83        6.68      1.48 o 
  -3   0  14       17.52       23.08      1.78 o 
  -2   0  14      119.90      113.24      3.53 o 
  -1   0  14      156.74      167.45      4.30 o 
   0   0  14       98.70      105.34      3.58 o 
   1   0  14       19.17       18.81      1.90 o 
   2   0  14       84.58       88.39      3.41 o 
   3   0  14        0.15        1.66      1.92 o 
   4   0  14       21.78       23.55      3.61 o 
   5   0  14        5.27        7.10      2.19 o 
  -7   1  14        0.96        4.08      2.28 o 
  -6   1  14      148.07      163.32      6.55 o 
  -5   1  14      184.92      176.82      6.55 o 
  -4   1  14      102.05      103.45     11.88 o 
  -3   1  14       10.55       10.32      1.50 o 
  -2   1  14      297.25      291.48      6.48 o 
  -1   1  14       32.56       31.95      2.02 o 
   0   1  14      105.43      110.30      3.47 o 
   1   1  14       26.41       29.31      3.32 o 
   2   1  14      876.86      909.48     16.49 o 
   3   1  14      174.03      183.93      5.15 o 
   4   1  14      107.21      112.30      4.74 o 
   5   1  14       23.41       25.82      4.39 o 
  -7   2  14        1.85        1.85      2.58 o 
  -6   2  14       10.47        4.26      2.29 o 
  -5   2  14      223.34      227.38      7.62 o 
  -4   2  14      137.22      138.10      5.46 o 
  -3   2  14       31.15       27.17      1.96 o 
  -2   2  14        6.79        7.89      1.40 o 
  -1   2  14       63.08       66.36      2.68 o 
   0   2  14       23.32       21.36      2.48 o 
   1   2  14        3.84        4.77      1.43 o 
   2   2  14      382.19      405.18      8.67 o 
   3   2  14      126.35      128.54      4.25 o 
   4   2  14        0.16        1.56      2.45 o 
   5   2  14        0.92       -1.55      2.84 o 
  -7   3  14        4.88       -0.17      2.09 o 
  -6   3  14        5.89       -0.37      2.17 o 
  -5   3  14       69.15       79.03      4.34 o 
  -4   3  14      191.27      201.84      5.45 o 
  -3   3  14        5.69        3.32      1.76 o 
  -2   3  14       10.63       12.92      1.39 o 
  -1   3  14       12.46       11.92      1.35 o 
   0   3  14       10.06       11.88      2.13 o 
   1   3  14        0.12       -1.61      1.61 o 
   2   3  14        0.10        0.54      1.45 o 
   3   3  14       11.58       16.40      1.99 o 
   4   3  14       91.63       92.19      6.46 o 
  -7   4  14        0.86        0.77      2.19 o 
  -6   4  14       12.85        9.37      3.87 o 
  -5   4  14        0.10       -0.70      1.36 o 
  -4   4  14       13.12       15.21      2.19 o 
  -3   4  14       21.39       15.85      1.81 o 
  -2   4  14       40.99       49.04      4.43 o 
  -1   4  14        7.80        7.20      1.24 o 
   0   4  14      154.69      157.49      3.81 o 
   1   4  14        3.17        5.94      3.10 o 
   2   4  14       14.70       13.80      2.34 o 
   3   4  14       31.84       37.85      3.34 o 
   4   4  14        2.26        5.68      3.10 o 
  -6   5  14       16.36       21.78      2.28 o 
  -5   5  14       13.06       13.56      1.87 o 
  -4   5  14        5.51        3.40      1.54 o 
  -3   5  14       24.82       32.09      2.70 o 
  -2   5  14        0.98        2.47      1.40 o 
  -1   5  14        8.11       12.49      1.98 o 
   0   5  14        1.84        2.34      1.27 o 
   1   5  14        0.42        1.65      1.32 o 
   2   5  14        3.55        6.02      2.10 o 
   3   5  14       66.19       69.72      6.71 o 
  -6   6  14       22.61       29.37      3.45 o 
  -5   6  14        0.38       -0.29      1.51 o 
  -4   6  14      102.37      111.83      4.02 o 
  -3   6  14        5.41        1.67      1.45 o 
  -2   6  14        0.90        1.83      1.40 o 
  -1   6  14       78.01       79.62      3.30 o 
   0   6  14        4.39        7.92      1.38 o 
   1   6  14        0.02       -0.80      0.94 o 
   2   6  14       15.44       11.36      4.13 o 
   3   6  14       22.11       36.92      5.68 o 
  -5   7  14        1.74       -1.08      2.38 o 
  -4   7  14        4.49        4.42      2.02 o 
  -3   7  14       79.75       69.55      4.52 o 
  -2   7  14        0.52       -1.38      1.38 o 
  -1   7  14        5.09        2.92      1.54 o 
   0   7  14        1.33        2.13      2.11 o 
   1   7  14        1.05        0.56      1.16 o 
   2   7  14        1.30       -3.36      3.36 o 
  -5   8  14        4.11        4.40      1.79 o 
  -4   8  14        1.13       -0.75      1.54 o 
  -3   8  14       60.45       60.80      4.90 o 
  -2   8  14       17.46       13.90      1.94 o 
  -1   8  14        2.62        2.82      1.56 o 
   0   8  14        4.24        2.19      1.63 o 
   1   8  14        8.01        8.50      1.52 o 
  -3   9  14        4.83        4.59      1.73 o 
  -2   9  14       17.60       19.02      2.17 o 
  -1   9  14       18.08       19.06      2.16 o 
   0   9  14        8.81        6.36      2.46 o 
   0 -13  15       22.50       30.98      3.87 o 
  -2 -12  15      124.01      131.60      5.02 o 
  -1 -12  15       16.60       20.32      1.71 o 
   0 -12  15        4.59        3.19      1.48 o 
   1 -12  15       71.47       79.20      3.22 o 
   2 -12  15        2.33       -0.39      1.94 o 
  -3 -11  15       38.22       33.21      2.32 o 
  -2 -11  15       15.87       16.96      1.56 o 
  -1 -11  15        5.36        3.24      1.40 o 
   0 -11  15      215.04      232.26      5.81 o 
   1 -11  15        0.00       -1.12      1.12 o 
   2 -11  15        4.84        3.63      1.80 o 
   3 -11  15        1.70        1.11      1.73 o 
  -4 -10  15       84.47       86.89      3.41 o 
  -3 -10  15        9.92       12.73      1.43 o 
  -2 -10  15      142.10      156.30      4.44 o 
  -1 -10  15        6.01        4.71      1.37 o 
   0 -10  15       55.30       57.61      2.72 o 
   1 -10  15        0.14       -1.09      1.09 o 
   2 -10  15      146.90      134.12      5.18 o 
   3 -10  15        7.16       11.60      2.17 o 
   4 -10  15        7.69       11.24      2.46 o 
  -4  -9  15       22.19       22.02      1.96 o 
  -3  -9  15        1.22        0.40      1.00 o 
  -2  -9  15      263.54      295.40      8.17 o 
  -1  -9  15        3.14        2.28      1.29 o 
   0  -9  15       44.59       43.77      2.65 o 
   1  -9  15       27.56       26.48      1.98 o 
   2  -9  15      101.46      110.02      4.55 o 
   3  -9  15        3.12        3.74      1.80 o 
   4  -9  15      182.02      189.83      6.75 o 
  -5  -8  15        0.10       -1.12      1.54 o 
  -4  -8  15       73.88       77.84      2.70 o 
  -3  -8  15       13.93       17.96      1.48 o 
  -2  -8  15      116.01      126.67      3.36 o 
  -1  -8  15       10.72        8.76      1.37 o 
   0  -8  15      106.01      102.65      3.49 o 
   1  -8  15       41.46       39.32      2.23 o 
   2  -8  15        0.89        1.78      2.71 o 
   3  -8  15       87.88       96.33      6.46 o 
   4  -8  15       69.60       73.38      4.00 o 
  -5  -7  15        0.58        1.53      1.32 o 
  -4  -7  15      161.51      185.05      4.19 o 
  -3  -7  15        0.01       -0.89      0.89 o 
  -2  -7  15       23.57       21.12      1.75 o 
  -1  -7  15        0.42        2.67      1.18 o 
   0  -7  15        8.60        8.84      1.40 o 
   1  -7  15        1.76        1.20      1.26 o 
   2  -7  15      297.68      274.83     10.99 o 
   3  -7  15      118.41      113.68      4.75 o 
   4  -7  15        0.55       -0.39      1.54 o 
   5  -7  15       28.75       30.67      3.09 o 
  -6  -6  15       11.77        9.97      2.97 o 
  -5  -6  15       40.69       42.36      2.45 o 
  -4  -6  15       16.02       16.96      1.45 o 
  -3  -6  15       18.45       18.57      1.57 o 
  -2  -6  15       58.36       68.75      3.06 o 
  -1  -6  15        4.10        0.44      0.96 o 
   0  -6  15        0.01       -0.91      0.91 o 
   1  -6  15      216.27      200.21      5.15 o 
   2  -6  15       27.50       33.15      2.08 o 
   3  -6  15        3.67        4.96      2.07 o 
   4  -6  15        8.40        7.14      3.36 o 
   5  -6  15        9.26       13.92      3.49 o 
  -6  -5  15       90.07       98.05      5.30 o 
  -5  -5  15        3.92        6.14      1.59 o 
  -4  -5  15        0.53       -0.78      1.19 o 
  -3  -5  15      120.52      120.98      3.12 o 
  -2  -5  15        0.02        0.16      0.96 o 
  -1  -5  15       75.11       61.09      2.58 o 
   0  -5  15       59.81       54.67      2.54 o 
   1  -5  15      316.26      299.51      6.80 o 
   2  -5  15        7.87        9.63      1.54 o 
   3  -5  15      100.26      102.75      4.47 o 
   4  -5  15       40.84       46.07      3.27 o 
   5  -5  15       21.41       28.28      2.92 o 
  -6  -4  15       19.00       14.72      2.83 o 
  -5  -4  15        3.26        4.31      1.47 o 
  -4  -4  15       29.98       30.79      2.67 o 
  -3  -4  15       48.77       47.93      2.00 o 
  -2  -4  15       62.09       72.21      2.76 o 
  -1  -4  15       29.11       33.54      2.04 o 
   0  -4  15       45.84       33.85      2.04 o 
   1  -4  15       42.40       36.64      2.16 o 
   2  -4  15       76.13       65.75      2.87 o 
   3  -4  15      260.60      245.63      7.40 o 
   4  -4  15        9.42        8.49      2.09 o 
   5  -4  15       19.75       26.83      3.01 o 
  -6  -3  15        7.26        5.26      2.28 o 
  -5  -3  15        1.50        1.28      1.31 o 
  -4  -3  15       94.73      104.68      3.79 o 
  -3  -3  15       89.69       84.13      5.55 o 
  -2  -3  15        5.96        6.32      1.17 o 
  -1  -3  15      401.86      383.75     13.02 o 
   0  -3  15        0.04       -0.18      0.99 o 
   1  -3  15        4.82        8.66      1.36 o 
   2  -3  15       14.91       12.21      1.56 o 
   3  -3  15       25.65       22.77      2.46 o 
   4  -3  15       14.82       15.89      2.37 o 
   5  -3  15       27.82       32.67      2.97 o 
  -6  -2  15       10.67       10.90      2.71 o 
  -5  -2  15        0.20        1.94      1.83 o 
  -4  -2  15        0.91        1.40      1.32 o 
  -3  -2  15       91.67       89.08      4.15 o 
  -2  -2  15        0.07       -0.82      0.82 o 
  -1  -2  15        9.31       10.18      1.34 o 
   0  -2  15      200.72      182.75      4.80 o 
   1  -2  15        0.03        0.45      1.09 o 
   2  -2  15       31.84       28.71      2.08 o 
   3  -2  15      118.29      132.39      5.02 o 
   4  -2  15        3.38        4.29      1.98 o 
   5  -2  15       21.31       27.80      2.92 o 
  -7  -1  15       17.34       15.49      4.39 o 
  -6  -1  15        3.74        4.16      2.19 o 
  -5  -1  15        3.24        3.87      2.07 o 
  -4  -1  15       26.37       28.16      2.15 o 
  -3  -1  15       47.77       52.92      4.56 o 
  -2  -1  15       10.86        7.46      1.86 o 
  -1  -1  15        3.24        3.03      1.14 o 
   0  -1  15      181.32      172.23      5.51 o 
   1  -1  15       66.57       64.93      4.17 o 
   2  -1  15        0.42        0.15      1.36 o 
   3  -1  15       12.05       10.37      2.07 o 
   4  -1  15        2.82        5.84      3.74 o 
   5  -1  15       11.79       15.08      2.56 o 
  -7   0  15       42.39       49.83      5.68 o 
  -6   0  15        1.39       -1.55      2.71 o 
  -5   0  15        3.55        4.04      2.17 o 
  -4   0  15        4.85        6.53      1.54 o 
  -3   0  15       79.04       82.24      3.56 o 
  -2   0  15       47.53       44.96      3.10 o 
  -1   0  15        0.43       -0.06      1.81 o 
   0   0  15        2.49        4.00      1.30 o 
   1   0  15        0.03       -0.07      1.20 o 
   2   0  15       69.65       68.51      4.70 o 
   3   0  15        0.00       -1.25      1.25 o 
   4   0  15       10.47       13.80      2.37 o 
  -6   1  15      106.11      104.79      5.44 o 
  -5   1  15       10.51        8.93      2.29 o 
  -4   1  15        9.90       13.41      2.23 o 
  -3   1  15        5.82        4.56      1.38 o 
  -2   1  15       10.38       12.57      1.56 o 
  -1   1  15        0.39        1.66      1.61 o 
   0   1  15      203.63      200.51      6.76 o 
   1   1  15      172.18      169.57      4.75 o 
   2   1  15       42.51       43.76      2.71 o 
   3   1  15        4.45        6.18      1.72 o 
   4   1  15        1.83        1.82      1.91 o 
  -6   2  15      158.36      168.12      6.88 o 
  -5   2  15        5.53        7.09      2.19 o 
  -4   2  15        0.04       -1.03      1.61 o 
  -3   2  15       35.85       32.20      2.54 o 
  -2   2  15       22.93       27.25      2.16 o 
  -1   2  15        0.25        0.41      2.32 o 
   0   2  15      272.23      287.28      8.50 o 
   1   2  15      312.80      317.72      9.17 o 
   2   2  15        1.62        2.10      1.50 o 
   3   2  15       15.72       13.21      1.99 o 
   4   2  15        1.28        1.29      2.84 o 
  -6   3  15       10.53        9.82      2.67 o 
  -5   3  15       21.01       19.72      2.85 o 
  -4   3  15        2.99       -0.15      1.94 o 
  -3   3  15       16.08       16.57      2.34 o 
  -2   3  15        9.90       10.56      1.56 o 
  -1   3  15        6.06        3.86      1.91 o 
   0   3  15        0.08       -0.26      1.72 o 
   1   3  15       95.03      101.62      4.71 o 
   2   3  15      116.14      124.50      5.46 o 
   3   3  15        0.37       -1.66      1.66 o 
  -6   4  15        0.55        0.57      2.23 o 
  -5   4  15       10.81        7.91      2.35 o 
  -4   4  15       20.92       19.46      2.67 o 
  -3   4  15       38.98       38.36      3.01 o 
  -2   4  15        7.25       10.17      1.71 o 
  -1   4  15       46.28       48.06      2.97 o 
   0   4  15       11.54       13.59      5.03 o 
   1   4  15        0.16        0.80      1.95 o 
   2   4  15       24.58       21.54      2.72 o 
   3   4  15        8.41        7.74      4.13 o 
  -5   5  15       21.57       25.31      3.10 o 
  -4   5  15       61.14       71.71      3.32 o 
  -3   5  15       88.76       88.36      3.54 o 
  -2   5  15       18.99       20.13      1.98 o 
  -1   5  15        0.00        0.10      1.10 o 
   0   5  15       12.06       10.03      2.29 o 
   1   5  15       27.93       34.95      3.10 o 
   2   5  15      109.68      110.02      8.26 o 
  -5   6  15       14.08       14.21      2.92 o 
  -4   6  15        3.89        4.74      1.69 o 
  -3   6  15        6.08        9.01      1.78 o 
  -2   6  15        3.72        4.70      1.63 o 
  -1   6  15       12.15       12.40      1.81 o 
   0   6  15       12.00       11.83      1.89 o 
   1   6  15        4.82        4.46      2.71 o 
   2   6  15       13.77        6.45      4.13 o 
  -4   7  15        5.22        6.36      1.83 o 
  -3   7  15        0.15       -1.50      1.53 o 
  -2   7  15        3.28        2.90      1.56 o 
  -1   7  15       20.70       21.33      2.20 o 
   0   7  15        1.60       -0.15      1.86 o 
   1   7  15        3.06        0.00      3.61 o 
  -3   8  15       16.57       18.00      2.45 o 
  -2   8  15        5.72        3.33      2.19 o 
  -1   8  15       10.35        9.97      2.02 o 
  -2 -11  16        5.53        4.94      1.55 o 
  -1 -11  16        4.99        7.29      1.67 o 
   0 -11  16      224.24      229.49      5.95 o 
   1 -11  16        9.79        6.39      2.09 o 
   2 -11  16       39.34       50.37      3.45 o 
  -3 -10  16       27.89       43.50      2.50 o 
  -2 -10  16        3.94        3.18      1.21 o 
  -1 -10  16        5.30        2.08      1.32 o 
   0 -10  16      138.02      138.24      4.31 o 
   1 -10  16       17.04       23.02      1.98 o 
   2 -10  16       71.63       80.63      4.08 o 
   3 -10  16        8.32        8.49      2.19 o 
  -4  -9  16      133.15      143.49      4.48 o 
  -3  -9  16       26.42       39.97      2.11 o 
  -2  -9  16      226.16      238.02      5.11 o 
  -1  -9  16        0.00       -1.36      1.36 o 
   0  -9  16       12.75       17.46      1.86 o 
   1  -9  16        6.90       10.29      1.58 o 
   2  -9  16       26.40       21.71      3.36 o 
   3  -9  16       10.29        8.49      2.09 o 
  -4  -8  16        2.71        2.11      1.71 o 
  -3  -8  16        0.10        0.94      1.01 o 
  -2  -8  16      192.86      212.99      4.74 o 
  -1  -8  16        1.30       -0.04      1.17 o 
   0  -8  16      103.91      112.41      5.16 o 
   1  -8  16        6.28       10.35      1.63 o 
   2  -8  16        3.11        1.42      2.71 o 
   3  -8  16       18.76       14.57      2.28 o 
  -5  -7  16        0.14        0.71      1.32 o 
  -4  -7  16      100.78      101.05      3.09 o 
  -3  -7  16       84.14       96.80      3.16 o 
  -2  -7  16       12.13        9.85      1.56 o 
  -1  -7  16       19.08       18.49      1.71 o 
   0  -7  16       68.21       68.88      3.42 o 
   1  -7  16       18.88       19.59      1.86 o 
   2  -7  16        5.45        2.70      1.61 o 
   3  -7  16      113.79      113.12      4.84 o 
   4  -7  16        5.87        8.63      3.36 o 
  -5  -6  16       41.09       38.71      3.10 o 
  -4  -6  16       81.92       88.36      3.06 o 
  -3  -6  16        6.94        8.35      1.23 o 
  -2  -6  16       49.46       49.63      2.50 o 
  -1  -6  16       28.73       27.28      1.93 o 
   0  -6  16        7.86        6.90      1.36 o 
   1  -6  16        7.34        7.67      2.27 o 
   2  -6  16        6.50        9.14      1.91 o 
   3  -6  16       39.90       40.84      5.55 o 
   4  -6  16       37.35       41.33      3.37 o 
  -5  -5  16      116.97      130.95      5.40 o 
  -4  -5  16        2.04        1.33      1.80 o 
  -3  -5  16       10.11       13.35      1.33 o 
  -2  -5  16       36.64       43.32      2.35 o 
  -1  -5  16        7.25        8.43      1.40 o 
   0  -5  16       35.13       29.07      1.90 o 
   1  -5  16       62.92       63.14      2.76 o 
   2  -5  16        8.20        9.05      1.58 o 
   3  -5  16       51.97       48.47      3.29 o 
   4  -5  16        4.96        4.97      2.09 o 
  -6  -4  16       13.96       16.97      5.55 o 
  -5  -4  16       12.98       14.97      2.34 o 
  -4  -4  16       21.72       26.96      6.58 o 
  -3  -4  16      119.06      110.49      4.84 o 
  -2  -4  16       71.34       74.47      3.25 o 
  -1  -4  16        0.36        1.92      1.12 o 
   0  -4  16        0.23       -0.36      1.01 o 
   1  -4  16      105.04       99.77      3.49 o 
   2  -4  16        8.98       10.65      1.64 o 
   3  -4  16       89.79      107.32      6.71 o 
   4  -4  16       14.02       12.52      2.37 o 
  -6  -3  16        0.16       -0.13      2.19 o 
  -5  -3  16       18.02       26.44      2.79 o 
  -4  -3  16        4.43        2.72      1.80 o 
  -3  -3  16       44.88       55.06      3.60 o 
  -2  -3  16        6.04        5.63      1.93 o 
  -1  -3  16       12.89        7.83      1.97 o 
   0  -3  16        5.75        7.05      1.38 o 
   1  -3  16       12.51       11.37      1.71 o 
   2  -3  16        0.77       -0.33      1.13 o 
   3  -3  16        2.63        1.35      1.54 o 
   4  -3  16       16.25       18.68      2.64 o 
  -6  -2  16        0.23       -1.91      1.91 o 
  -5  -2  16       80.21       84.21      7.49 o 
  -4  -2  16        4.50        7.86      2.45 o 
  -3  -2  16        8.75        2.84      2.32 o 
  -2  -2  16       11.50        7.76      2.09 o 
  -1  -2  16       46.75       47.89      3.32 o 
   0  -2  16        3.12        2.08      1.17 o 
   1  -2  16       21.49       26.83      2.13 o 
   2  -2  16        5.62        5.42      1.52 o 
   3  -2  16        1.00        1.93      2.32 o 
   4  -2  16        7.40        7.68      2.97 o 
  -6  -1  16        4.07        2.29      2.09 o 
  -5  -1  16        6.47        6.07      2.19 o 
  -4  -1  16        2.41        3.61      1.72 o 
  -3  -1  16       65.16       67.71      7.49 o 
  -2  -1  16        6.59        6.31      1.91 o 
  -1  -1  16       93.49       90.27      4.34 o 
   0  -1  16       74.07       74.01      3.02 o 
   1  -1  16        0.06        0.75      1.23 o 
   2  -1  16        0.21       -0.83      1.20 o 
   3  -1  16       39.46       43.46      3.19 o 
   4  -1  16        0.09       -1.81      2.45 o 
  -6   0  16        6.68        6.99      2.46 o 
  -5   0  16        0.43       -0.48      1.86 o 
  -4   0  16        2.85        3.61      3.04 o 
  -3   0  16        0.01       -1.48      1.48 o 
  -2   0  16        3.76        1.69      2.71 o 
  -1   0  16        0.38       -0.77      4.13 o 
   0   0  16       76.02       81.16      8.01 o 
   1   0  16        0.19       -1.23      1.72 o 
   2   0  16        4.23        5.77      1.57 o 
   3   0  16        0.31       -1.63      1.73 o 
   4   0  16       19.38       21.69      3.87 o 
  -6   1  16        4.61        4.06      2.28 o 
  -5   1  16       29.11       41.85      3.47 o 
  -4   1  16        4.29        4.84      1.95 o 
  -3   1  16       23.51       19.54      2.48 o 
  -2   1  16       41.71       38.61      3.10 o 
  -1   1  16        0.13       -0.80      1.52 o 
   0   1  16        3.81        2.71      1.91 o 
   1   1  16        4.81        2.00      1.80 o 
   2   1  16       15.86       19.47      2.04 o 
   3   1  16        6.82        6.20      2.01 o 
  -6   2  16        5.89        8.23      2.54 o 
  -5   2  16        3.84        3.47      2.23 o 
  -4   2  16        1.86       -0.43      4.00 o 
  -3   2  16       14.73       16.10      1.76 o 
  -2   2  16        1.55        3.47      2.45 o 
  -1   2  16       24.96       28.65      7.49 o 
   0   2  16       47.58       44.41      3.29 o 
   1   2  16       18.95       18.50      2.72 o 
   2   2  16        6.51        2.30      2.29 o 
   3   2  16       14.81        9.17      1.96 o 
  -5   3  16        9.33        8.19      2.48 o 
  -4   3  16       11.97       14.80      2.34 o 
  -3   3  16        0.02       -0.03      1.67 o 
  -2   3  16        4.70        7.90      2.15 o 
  -1   3  16        0.30       -2.19      2.19 o 
   0   3  16       76.86       80.67     11.10 o 
   1   3  16       65.29       58.94      9.04 o 
   2   3  16       25.36       22.93      2.91 o 
  -5   4  16      117.43      110.77      5.40 o 
  -4   4  16        2.22        5.83      2.10 o 
  -3   4  16       47.39       46.80      3.74 o 
  -2   4  16        0.53       -0.15      1.25 o 
  -1   4  16        9.58       11.21      2.97 o 
   0   4  16        1.71        0.74      1.94 o 
   1   4  16       97.28      100.38      9.04 o 
   2   4  16       45.56       43.14      3.53 o 
  -4   5  16        7.36       13.60      2.97 o 
  -3   5  16        0.64       -2.19      2.19 o 
  -2   5  16        5.09        6.26      4.39 o 
  -1   5  16        4.72        2.11      2.32 o 
   0   5  16       28.85       30.04      3.15 o 
   1   5  16      119.85      137.91     11.36 o 
  -4   6  16        9.17        6.71      3.10 o 
  -3   6  16       29.18       33.11      3.20 o 
  -2   6  16       13.71       13.61      2.46 o 
  -1   6  16        0.84       -2.84      3.36 o 
   0   6  16        0.05       -1.22      7.87 o 
  -1 -10  17        2.24       -0.89      1.29 o 
   0 -10  17      101.16       94.00      3.66 o 
   1 -10  17        9.95        6.43      1.91 o 
  -2  -9  17       70.34       83.67      3.02 o 
  -1  -9  17        2.85        2.58      1.83 o 
   0  -9  17      155.93      175.01      5.04 o 
   1  -9  17        0.32       -1.25      1.25 o 
   2  -9  17      131.79      153.58      5.92 o 
  -3  -8  17       12.35       19.32      1.71 o 
  -2  -8  17       34.54       21.26      1.73 o 
  -1  -8  17       43.29       56.40      3.69 o 
   0  -8  17       15.53       12.68      1.75 o 
   1  -8  17       21.66       27.49      2.12 o 
   2  -8  17       60.18       66.95      3.82 o 
  -4  -7  17        4.38        6.60      1.41 o 
  -3  -7  17       71.40       81.72      2.84 o 
  -2  -7  17       19.64       23.56      2.01 o 
  -1  -7  17        9.41        7.22      1.51 o 
   0  -7  17      117.40      116.33      3.98 o 
   1  -7  17       62.39       60.17      2.93 o 
   2  -7  17        0.22       -1.54      1.54 o 
   3  -7  17        8.05        6.44      2.09 o 
  -4  -6  17       86.16       87.14      4.52 o 
  -3  -6  17       72.70       79.54      3.02 o 
  -2  -6  17        1.14        0.14      1.25 o 
  -1  -6  17       82.78       97.88      3.52 o 
   0  -6  17       37.51       32.93      3.26 o 
   1  -6  17        0.02        1.96      1.25 o 
   2  -6  17        0.02       -1.54      1.54 o 
   3  -6  17      155.43      163.06     10.72 o 
  -4  -5  17       82.84       85.90      7.23 o 
  -3  -5  17        7.05        9.35      4.13 o 
  -2  -5  17        4.69        4.26      1.31 o 
  -1  -5  17       89.48       88.53      3.82 o 
   0  -5  17        0.07        0.88      1.27 o 
   1  -5  17       42.83       46.63      3.02 o 
   2  -5  17        0.47       -1.02      1.54 o 
   3  -5  17       12.11       10.29      2.35 o 
  -5  -4  17      100.64      127.21      5.65 o 
  -4  -4  17        1.41       -0.03      1.61 o 
  -3  -4  17       52.10       50.37      4.00 o 
  -2  -4  17       22.51       20.64      2.60 o 
  -1  -4  17        0.34        0.44      1.13 o 
   0  -4  17        5.90        6.52      1.43 o 
   1  -4  17       90.30       98.39      3.59 o 
   2  -4  17       27.96       25.95      2.54 o 
   3  -4  17       22.52       17.42      2.46 o 
  -5  -3  17        0.08       -0.77      2.45 o 
  -4  -3  17        3.59        1.62      1.73 o 
  -3  -3  17       33.17       32.71      7.36 o 
  -2  -3  17       21.65       20.94      2.60 o 
  -1  -3  17       71.46       84.92      4.40 o 
   0  -3  17        0.05       -1.46      1.46 o 
   1  -3  17       14.45       13.07      1.71 o 
   2  -3  17       17.24       22.12      2.08 o 
   3  -3  17      122.96      140.97      5.55 o 
  -5  -2  17      100.87      110.79      8.26 o 
  -4  -2  17        3.48        4.56      4.00 o 
  -3  -2  17        1.39       -2.45      2.45 o 
  -2  -2  17       50.09       37.34      5.42 o 
  -1  -2  17       62.63       69.99      4.78 o 
   0  -2  17       44.66       43.69      2.43 o 
   1  -2  17       19.35       20.09      1.96 o 
   2  -2  17       20.68       14.99      1.96 o 
   3  -2  17        0.39        0.97      1.94 o 
  -5  -1  17       29.66       33.56      5.42 o 
  -4  -1  17        0.88        0.66      3.10 o 
  -3  -1  17       34.59       31.12      3.87 o 
  -2  -1  17       60.50       57.24      5.16 o 
  -1  -1  17        0.84       -1.02      1.67 o 
   0  -1  17        2.85        1.14      1.73 o 
   1  -1  17       23.33       23.19      2.91 o 
   2  -1  17       38.20       42.04      2.60 o 
   3  -1  17        0.02       -0.45      1.73 o 
  -5   0  17        6.30        4.50      2.84 o 
  -4   0  17       23.87       20.46      3.10 o 
  -3   0  17       61.87       66.48      4.03 o 
  -2   0  17       19.22       19.84      2.60 o 
  -1   0  17       23.30       27.87      2.85 o 
   0   0  17        5.58        3.61      3.87 o 
   1   0  17       19.89       23.13      3.87 o 
   2   0  17        1.72        1.81      1.58 o 
  -5   1  17        0.68        0.83      2.05 o 
  -4   1  17        5.13        3.61      3.61 o 
  -3   1  17        0.70       -0.86      2.97 o 
  -2   1  17        1.98        1.65      1.91 o 
  -1   1  17        7.63        8.90      4.52 o 
   0   1  17        0.39        1.03      1.86 o 
   1   1  17        0.74        0.70      1.86 o 
   2   1  17        0.06       -1.08      3.74 o 
  -4   2  17        0.45       -1.02      1.76 o 
  -3   2  17        2.30        3.34      2.58 o 
  -2   2  17       43.04       44.49      3.41 o 
  -1   2  17       10.45        4.51      2.71 o 
   0   2  17        0.94       -0.68      2.84 o 
   1   2  17        2.74        3.46      2.10 o 
   2   2  17        7.07        4.67      2.32 o 
  -4   3  17        7.84       12.99      2.53 o 
  -3   3  17        4.17        1.55      3.10 o 
  -2   3  17        9.53       11.30      5.29 o 
  -1   3  17        6.26        6.40      2.15 o 
   0   3  17        1.25       -1.65      1.72 o 
   1   3  17        0.04       -0.40      2.45 o 
  -3   4  17        3.18        1.03      3.61 o 
  -2   4  17        7.31        6.42      2.84 o 
  -1   4  17       11.90       10.39      2.34 o 
   0   4  17        8.74       11.85      4.00 o 
  -2   5  17        3.13        7.23      4.13 o 
  -1   5  17       33.50       45.44      4.65 o 
  -1  -8  18       46.67       55.83      2.95 o 
   0  -8  18        2.70        3.10      1.56 o 
  -2  -7  18      202.85      223.69      6.38 o 
  -1  -7  18       15.83       12.20      2.21 o 
   0  -7  18        3.60        3.43      1.43 o 
   1  -7  18       35.25       32.93      2.42 o 
  -3  -6  18      379.69      472.93     12.84 o 
  -2  -6  18        0.06       -1.22      1.22 o 
  -1  -6  18        1.25       -1.20      1.20 o 
   0  -6  18       95.73       95.97      5.58 o 
   1  -6  18        1.63        2.32      1.36 o 
  -3  -5  18       65.95       80.51      4.65 o 
  -2  -5  18       34.05       38.62      3.34 o 
  -1  -5  18       77.73       89.10      3.77 o 
   0  -5  18       35.24       37.13      2.39 o 
   1  -5  18       20.04       25.46      2.16 o 
   2  -5  18        1.02        1.11      1.94 o 
  -4  -4  18       10.97       14.46      3.36 o 
  -3  -4  18      120.56      153.15      6.25 o 
  -2  -4  18        5.80        4.50      2.23 o 
  -1  -4  18       43.82       53.71      3.74 o 
   0  -4  18        1.06        1.17      1.36 o 
   1  -4  18      118.65      129.69      6.10 o 
   2  -4  18        0.11       -1.54      1.54 o 
  -4  -3  18        0.64        1.04      3.49 o 
  -3  -3  18      192.10      213.34      7.50 o 
  -2  -3  18        1.60        3.22      1.98 o 
  -1  -3  18        1.30        3.10      2.01 o 
   0  -3  18        7.21        5.05      2.09 o 
   1  -3  18        2.06        3.66      2.38 o 
   2  -3  18        2.21        3.98      1.94 o 
  -4  -2  18        0.45        1.33      1.86 o 
  -3  -2  18        1.49        0.53      1.91 o 
  -2  -2  18        4.28        4.14      2.17 o 
  -1  -2  18      104.91      119.74      5.51 o 
   0  -2  18        0.90        2.49      1.98 o 
   1  -2  18        1.88        1.35      3.23 o 
   2  -2  18       22.68       27.94      3.49 o 
  -4  -1  18        0.70       -0.61      1.98 o 
  -3  -1  18        2.63        5.59      2.45 o 
  -2  -1  18       16.62       24.31      2.85 o 
  -1  -1  18       29.86       30.53      3.10 o 
   0  -1  18       13.23       17.26      2.67 o 
   1  -1  18       87.69      105.38      6.46 o 
  -4   0  18        5.97        7.34      2.10 o 
  -3   0  18        7.13       10.26      3.23 o 
  -2   0  18        0.69       -1.72      1.72 o 
  -1   0  18        0.95        0.98      1.91 o 
   0   0  18        0.02       -0.18      2.19 o 
   1   0  18        5.25        5.00      6.07 o 
  -3   1  18       26.44       33.78      3.29 o 
  -2   1  18       56.00       59.52     12.52 o 
  -1   1  18        0.03       -1.72      1.72 o 
   0   1  18        6.08        8.25      2.84 o 
  -3   2  18        0.00       -1.24      3.74 o 
  -2   2  18       31.85       29.68      3.29 o 
  -1   2  18       20.26       18.35      2.77 o 
   0   2  18       12.21       12.81      2.60 o 
  -1  -3  19        0.82       -0.39      2.45 o 
  -1  -2  19        7.02        9.29      3.10 o 
                                                 
